# Supplementary material for: 2-(3,4-Dimethyl-5,5-dioxo-2H,4H-pyrazolo­[4,3-c][1,2]benzothia­zin-2-yl)acetic acid
Source: Acta Crystallogr Sect E Struct Rep Online. 2012 May 31;68(Pt 6):o1970–1. doi: 10.1107/S1600536812023677 (PMC3379518; doi:10.1107/S1600536812023677)
Supplement: Supplementary file 2 [file e-68-o1970-Isup2.hkl]

#
# h,k,l, Fc-squared, Fo-squared, sigma(Fo-squared) and status flag
#
data_I
_shelx_title '  Compound X'
_shelx_refln_list_code          4
_shelx_F_calc_maximum      158.89
_exptl_crystal_F_000       640.00
_reflns_d_resolution_high  0.7704
 
loop_
 _symmetry_equiv_pos_as_xyz
 'x, y, z'
 '-x+1/2, y+1/2, -z+1/2'
 '-x, -y, -z'
 'x-1/2, -y-1/2, z-1/2'
 
_cell_length_a    10.4950
_cell_length_b     8.4150
_cell_length_c    15.1360
_cell_angle_alpha  90.000
_cell_angle_beta   91.034
_cell_angle_gamma  90.000
 
_shelx_F_squared_multiplier     1.000
 
loop_
 _refln_index_h
 _refln_index_k
 _refln_index_l
 _refln_F_squared_calc
 _refln_F_squared_meas
 _refln_F_squared_sigma
 _refln_observed_status
   4   0   0      708.56      732.17     24.30 o
   6   0   0        4.10        8.52      3.53 o
   8   0   0      292.87      263.57     10.94 o
  10   0   0      165.23      182.74     19.41 o
  12   0   0       27.52       14.57     16.14 o
   2   1   0     4120.83     3882.66     59.82 o
   3   1   0     1656.35     1626.45     24.43 o
   4   1   0      181.06      171.18      4.35 o
   5   1   0     1207.88     1266.21     20.87 o
   6   1   0      254.91      283.31      7.94 o
   7   1   0      622.61      711.08     25.67 o
   8   1   0      291.77      296.27     13.61 o
   9   1   0      120.43      111.47     11.23 o
  10   1   0       72.14       92.61     14.77 o
  11   1   0       19.05       22.61     14.64 o
  12   1   0       89.71       87.43     21.96 o
  13   1   0      130.18      104.21     15.75 o
   0   2   0      700.21      524.26     13.44 o
   1   2   0      751.11      668.55      9.74 o
   2   2   0     5299.44     4700.78     67.77 o
   3   2   0      913.63      963.12     15.33 o
   4   2   0        0.14       -1.05      2.05 o
   5   2   0       51.03       75.02      3.43 o
   6   2   0       46.44       32.16      3.92 o
   7   2   0        0.12        1.76      3.28 o
   8   2   0      993.90      990.16     35.73 o
   9   2   0       46.44       36.49      8.24 o
  10   2   0      264.39      235.83     15.84 o
  11   2   0       66.12       54.64     31.19 o
  12   2   0       24.65       24.35     12.23 o
  13   2   0        4.65        0.73     12.28 o
   1   3   0     3713.36     3664.40     45.14 o
   2   3   0     1225.51     1304.64     18.36 o
   3   3   0     1506.89     1476.77     21.87 o
   4   3   0       16.64       20.64      2.09 o
   5   3   0     3824.70     3835.88     51.43 o
   6   3   0      517.89      499.38     16.04 o
   7   3   0      153.25      147.48      6.67 o
   8   3   0       26.02       15.37      8.07 o
   9   3   0       16.54        5.04     10.08 o
  10   3   0       60.74       36.16     12.05 o
  11   3   0      177.70      175.40     18.68 o
  12   3   0       27.24       44.10     14.45 o
  13   3   0       30.09       21.51     18.13 o
   0   4   0     3283.85     3217.46     68.78 o
   1   4   0        3.59       14.20      1.53 o
   2   4   0      306.67      304.83      8.22 o
   3   4   0        0.06        1.02      1.80 o
   4   4   0       63.61       58.69      3.04 o
   5   4   0      156.69      144.56      8.07 o
   6   4   0      275.74      291.17      8.08 o
   7   4   0       34.57       40.91      5.77 o
   8   4   0       36.54       24.83     10.31 o
   9   4   0       22.59       40.44      8.35 o
  10   4   0       15.44       17.64     10.82 o
  11   4   0       82.63       95.90     12.91 o
  12   4   0        0.67        3.36     12.67 o
   1   5   0      101.94      103.95      3.11 o
   2   5   0      372.22      395.40      8.22 o
   3   5   0     2430.23     2480.95     55.92 o
   4   5   0       76.96      100.13      3.77 o
   5   5   0      980.88      960.98     45.13 o
   6   5   0      878.41      886.05     19.86 o
   7   5   0      236.26      240.93      9.02 o
   8   5   0       10.31        6.90      7.29 o
   9   5   0      104.88       97.40     25.87 o
  10   5   0        5.72       29.99      9.98 o
  11   5   0       42.93       43.05     11.75 o
  12   5   0        2.60      -35.47     23.65 o
   0   6   0     2541.92     2583.67     79.24 o
   1   6   0       16.72        8.92      2.24 o
   2   6   0      947.63      916.72     15.67 o
   3   6   0       40.41       37.59      2.53 o
   4   6   0      456.97      497.53     26.04 o
   5   6   0      351.70      311.65      8.75 o
   6   6   0       15.37       11.23      3.91 o
   7   6   0        8.80        6.47      5.05 o
   8   6   0       68.46       84.31      9.39 o
   9   6   0        1.15        0.39      9.56 o
  10   6   0      178.77      170.23     21.68 o
  11   6   0        5.24        3.58     15.68 o
   1   7   0      186.93      194.42      5.41 o
   2   7   0      466.06      450.66      9.52 o
   3   7   0        4.67        2.82      2.63 o
   4   7   0       30.30       27.92      5.60 o
   5   7   0        1.67        1.82      4.01 o
   6   7   0        0.76        0.46      9.28 o
   7   7   0       70.09       55.81      8.78 o
   8   7   0       20.42       24.96      8.61 o
   9   7   0        0.29        0.94      8.67 o
  10   7   0        2.52       12.10     15.18 o
   0   8   0     1626.38     1559.85     35.72 o
   1   8   0      208.00      201.46     32.20 o
   2   8   0      447.66      438.51     17.93 o
   3   8   0       77.11       68.14      7.64 o
   4   8   0       79.72       80.80      8.90 o
   5   8   0        2.73       -2.04      6.73 o
   6   8   0      168.06      174.26     16.59 o
   7   8   0       31.21       34.33     26.04 o
   8   8   0       69.87       52.55     23.80 o
   9   8   0       38.64       37.70     11.45 o
   1   9   0        9.85        7.65      3.99 o
   2   9   0        0.67       -2.49      7.79 o
   3   9   0        0.88        0.12      4.51 o
   4   9   0      134.03      134.59      8.48 o
   5   9   0        2.03       11.38      6.83 o
   6   9   0      172.11      179.30     14.70 o
   7   9   0        7.27        3.23      8.82 o
   0  10   0      362.60      351.86     21.34 o
   1  10   0       29.26       47.50     11.75 o
   2  10   0       96.45      104.80     11.98 o
   3  10   0       48.19       49.53      6.18 o
   4  10   0        0.19        0.65      6.05 o
   5  10   0      116.84      139.67     13.19 o
 -11   0   1       67.81       53.90     20.78 o
  -9   0   1      846.72      801.80     41.95 o
  -7   0   1     6034.50     6648.11    142.80 o
  -5   0   1     2690.35     2765.80     59.05 o
  -3   0   1      134.81      170.23      5.85 o
   3   0   1     1229.75     1122.51     25.57 o
   5   0   1       11.16       14.07      5.04 o
   7   0   1      124.71      153.64      7.82 o
   9   0   1     2142.23     2289.89    101.00 o
  11   0   1       13.38       50.02     15.58 o
  13   0   1        3.37        1.01     16.74 o
 -13   1   1        6.83       19.30     12.64 o
 -12   1   1       64.03       67.59     12.12 o
 -11   1   1       61.87       71.93     12.86 o
 -10   1   1      635.72      734.69     28.83 o
  -9   1   1      680.01      711.11     27.89 o
  -8   1   1       50.82       61.04      4.94 o
  -7   1   1     2865.28     2983.71     48.58 o
  -6   1   1      431.99      426.71      9.49 o
  -5   1   1      144.58      144.72      6.23 o
  -4   1   1      236.78      248.82      7.41 o
  -3   1   1     3574.04     3538.69     51.93 o
  -2   1   1     1209.47     1208.20     39.56 o
   2   1   1     1345.72     1195.53     20.55 o
   3   1   1     1673.30     1457.49     35.22 o
   4   1   1      324.14      284.03      6.42 o
   5   1   1     1153.89     1256.63     19.03 o
   6   1   1     1997.86     2306.44     32.54 o
   7   1   1       30.69       22.75      3.62 o
   8   1   1       22.98       14.78      5.09 o
   9   1   1      222.09      240.45     14.18 o
  10   1   1      675.89      682.07     29.86 o
  11   1   1      175.19      178.71     15.89 o
  12   1   1       63.96       34.99     12.30 o
  13   1   1      252.66      243.71     27.13 o
 -13   2   1       17.16       17.37     15.30 o
 -12   2   1        8.79       12.17     15.88 o
 -11   2   1      148.00      146.61     15.63 o
 -10   2   1      175.50      185.09     15.08 o
  -9   2   1      151.96      147.51     10.44 o
  -8   2   1       68.02       66.17      6.58 o
  -7   2   1        0.11        8.56      3.58 o
  -6   2   1      427.99      416.87     19.74 o
  -5   2   1     1639.82     1590.49     22.69 o
  -4   2   1      148.50      129.21      3.79 o
  -3   2   1        0.17        0.50      1.78 o
  -2   2   1    12088.41    11757.16    158.52 o
  -1   2   1      174.62      127.01      2.80 o
   0   2   1    10685.86     9895.82    317.22 o
   1   2   1      892.03      910.14     12.44 o
   2   2   1      520.82      542.73      8.48 o
   3   2   1      706.18      695.38     10.44 o
   4   2   1      142.07      136.02     10.46 o
   5   2   1     2118.67     2295.79     34.90 o
   6   2   1        0.15        3.54      3.21 o
   7   2   1     1695.16     1695.20     29.23 o
   8   2   1      650.25      709.59     20.14 o
   9   2   1       48.75       65.25      9.23 o
  10   2   1       66.55       82.68     11.23 o
  11   2   1      439.43      475.07     27.28 o
  12   2   1        0.67       19.40     11.90 o
  13   2   1        7.56       -6.45     12.70 o
 -13   3   1      152.33      155.59     18.63 o
 -12   3   1       62.94       70.11     17.95 o
 -11   3   1        8.74       -1.82      9.14 o
 -10   3   1        0.62       12.44      9.81 o
  -9   3   1       20.90       26.87      6.54 o
  -8   3   1     2105.71     2177.80     50.38 o
  -7   3   1      126.86      117.77      8.27 o
  -6   3   1      831.76      863.81     16.17 o
  -5   3   1       47.31       48.94      3.09 o
  -4   3   1      569.98      637.97     12.45 o
  -3   3   1       32.13       38.96      2.17 o
  -2   3   1       66.13       48.77      1.76 o
  -1   3   1      930.36      869.11     13.01 o
   0   3   1        2.02        0.00      1.51 o
   1   3   1     1305.17     1205.21     16.54 o
   2   3   1      627.96      603.51      9.36 o
   3   3   1       65.20       50.86      2.50 o
   4   3   1      893.49      865.34     13.09 o
   5   3   1        7.35        5.86      2.27 o
   6   3   1     1144.46     1150.91     20.39 o
   7   3   1       30.06       24.64      6.33 o
   8   3   1     1166.22     1212.17     27.20 o
   9   3   1      884.03      866.95     41.25 o
  10   3   1        2.07        3.55      8.29 o
  11   3   1      204.22      182.12     17.32 o
  12   3   1       14.42       -6.09     10.80 o
  13   3   1        3.47       -8.46     14.92 o
 -12   4   1      251.83      276.97     22.18 o
 -11   4   1        5.85        5.01     10.87 o
 -10   4   1      326.61      330.14     24.73 o
  -9   4   1      193.80      170.45     14.80 o
  -8   4   1       13.26       11.45      5.82 o
  -7   4   1      519.45      522.14     14.76 o
  -6   4   1     1051.64     1070.19     20.08 o
  -5   4   1      232.09      175.05      5.25 o
  -4   4   1     3601.42     3616.46     55.39 o
  -3   4   1       23.97       20.87      1.73 o
  -2   4   1     4602.90     4343.95     53.35 o
  -1   4   1      560.44      585.64      9.21 o
   0   4   1      294.35      287.49      5.62 o
   1   4   1      774.23      754.28     12.96 o
   2   4   1     1254.88     1285.24     18.22 o
   3   4   1        7.74       11.54      1.95 o
   4   4   1       18.50       21.73      2.14 o
   5   4   1        2.72        4.15      2.98 o
   6   4   1      897.78      902.61     15.73 o
   7   4   1       87.95      111.03      5.99 o
   8   4   1      766.81      819.55     24.61 o
   9   4   1       37.05       19.17      7.09 o
  10   4   1      152.71      143.70     27.61 o
  11   4   1       54.64       32.22     11.84 o
  12   4   1       78.05       72.93     13.89 o
 -11   5   1      121.89      127.07     24.30 o
 -10   5   1      230.17      285.05     34.64 o
  -9   5   1        4.06        2.99      8.06 o
  -8   5   1      299.43      308.45     11.97 o
  -7   5   1      131.54      148.25      7.71 o
  -6   5   1      181.10      189.85      7.20 o
  -5   5   1      840.44      862.62     16.30 o
  -4   5   1        7.84        8.50      2.75 o
  -3   5   1        0.67       -1.00      2.29 o
  -2   5   1       21.24       34.03      2.45 o
  -1   5   1      165.28      143.18      9.00 o
   0   5   1     1284.68     1352.11     28.67 o
   1   5   1       39.54       48.76      2.03 o
   2   5   1      197.97      199.56      4.69 o
   3   5   1      432.35      459.42      8.84 o
   4   5   1       29.28       24.21      2.48 o
   5   5   1        7.44       11.12      2.51 o
   6   5   1     1403.80     1368.38     26.71 o
   7   5   1      146.56      136.85      6.94 o
   8   5   1       28.52       38.63      6.77 o
   9   5   1      105.79      121.38     11.74 o
  10   5   1        0.85        4.67     10.84 o
  11   5   1       10.56       -3.00     10.79 o
  12   5   1        0.38       18.20     17.25 o
 -11   6   1        4.54      -17.09     15.03 o
 -10   6   1      119.53      118.15     21.48 o
  -9   6   1       75.88       96.03     24.58 o
  -8   6   1       15.25       16.02      7.10 o
  -7   6   1        0.53        4.77      4.96 o
  -6   6   1        3.43        1.59      4.20 o
  -5   6   1      538.34      495.68     12.36 o
  -4   6   1      118.60      127.43      4.98 o
  -3   6   1      787.67      786.78     13.92 o
  -2   6   1     1484.36     1543.09     24.47 o
  -1   6   1        6.94        8.19      1.68 o
   0   6   1      153.25      132.77      3.82 o
   1   6   1       12.48       16.23      2.33 o
   2   6   1      137.78      142.39      3.85 o
   3   6   1       11.47        9.44      3.78 o
   4   6   1      197.69      185.93     10.41 o
   5   6   1       10.60        9.85     13.09 o
   6   6   1      159.28      171.96      6.97 o
   7   6   1      209.52      185.38     10.11 o
   8   6   1      225.77      242.00     13.82 o
   9   6   1      199.20      221.85     16.01 o
  10   6   1       20.10       18.20     20.12 o
  11   6   1      132.50      195.70     28.89 o
 -10   7   1        0.35        1.98     10.98 o
  -9   7   1        5.74       12.41     12.03 o
  -8   7   1      253.53      277.20     39.89 o
  -7   7   1      274.63      291.18     18.88 o
  -6   7   1       95.36       96.96      7.27 o
  -5   7   1       12.54        4.26      9.81 o
  -4   7   1        1.31        0.77      2.67 o
  -3   7   1      493.95      472.53      9.99 o
  -2   7   1        4.50        1.81      2.05 o
  -1   7   1      210.79      196.35      5.13 o
   0   7   1      125.30      134.02      4.37 o
   1   7   1      804.86      817.64     22.34 o
   2   7   1       61.28       57.11      3.07 o
   3   7   1      509.01      543.43     14.67 o
   4   7   1      248.52      264.06      9.78 o
   5   7   1       28.88       27.38      7.56 o
   6   7   1        2.21        1.55      8.80 o
   7   7   1       11.64        8.92      7.82 o
   8   7   1      270.65      300.29     18.07 o
   9   7   1        0.09        8.03      8.69 o
  10   7   1        2.32       -6.10     13.67 o
  -9   8   1       12.75       -4.96     11.30 o
  -8   8   1      158.57      169.39     27.58 o
  -7   8   1       80.63       40.15     10.77 o
  -6   8   1       92.96       75.41     10.32 o
  -5   8   1       48.96       69.87     11.59 o
  -4   8   1       22.43       11.20     23.72 o
  -3   8   1       19.72       21.53      3.96 o
  -2   8   1       14.56       16.37      2.68 o
  -1   8   1        6.17        6.50      4.26 o
   0   8   1       43.29       44.19      2.93 o
   1   8   1       78.56       68.70      8.27 o
   2   8   1      156.95      155.64     16.92 o
   3   8   1        0.31       -2.09      3.01 o
   4   8   1       53.64       60.68     16.26 o
   5   8   1       51.24       55.14      6.01 o
   6   8   1       47.36       52.62      8.66 o
   7   8   1       56.00       37.82     12.03 o
   8   8   1       57.51       49.86     13.24 o
   9   8   1       10.53       18.35     10.34 o
  -7   9   1       64.83       68.77     11.33 o
  -6   9   1       31.78       20.96     10.66 o
  -5   9   1       55.01       66.51     35.02 o
  -4   9   1        0.01       -8.85      5.90 o
  -3   9   1      186.49      168.42     11.32 o
  -2   9   1       53.55       54.66      4.90 o
  -1   9   1      425.84      430.32     17.77 o
   0   9   1       32.14       34.01      4.84 o
   1   9   1      179.67      203.51      8.41 o
   2   9   1        0.41        6.65      4.43 o
   3   9   1      121.31      144.48      7.60 o
   4   9   1        2.41        9.02      7.12 o
   5   9   1        6.60        3.71     13.09 o
   6   9   1        1.49       -4.55      8.63 o
   7   9   1      129.18      112.62     12.94 o
  -5  10   1      291.26      303.99     48.23 o
  -4  10   1        0.25        9.23      6.50 o
  -3  10   1       13.48       27.38      7.83 o
  -2  10   1       39.36       35.45      7.20 o
  -1  10   1        9.78        8.12      6.81 o
   0  10   1        0.46       -7.75      7.20 o
   1  10   1       16.54       18.55      6.65 o
   2  10   1       61.70       63.10      8.61 o
   3  10   1       31.86       42.69     16.26 o
   4  10   1      136.70      108.11      7.63 o
   5  10   1        0.59      -11.16     11.82 o
 -12   0   2      139.08       94.09     19.16 o
 -10   0   2        2.24      -23.52     15.68 o
  -8   0   2      199.95      178.50     10.79 o
  -6   0   2       14.01       10.03      3.98 o
  -4   0   2      513.92      603.48     15.43 o
  -2   0   2      426.35      470.56      9.73 o
   2   0   2     4598.17     4367.39    103.88 o
   4   0   2      111.75       85.57      4.99 o
   6   0   2     3666.27     3967.42     82.04 o
   8   0   2      111.86      111.39      7.11 o
  10   0   2      206.85      240.78     25.77 o
  12   0   2       89.94       93.24     19.97 o
 -13   1   2       29.21       40.81     13.39 o
 -12   1   2      139.65      172.77     16.65 o
 -11   1   2        1.29       -9.18     21.91 o
 -10   1   2      416.42      414.95     21.99 o
  -9   1   2      160.55      159.10     10.87 o
  -8   1   2      226.36      196.78      7.98 o
  -7   1   2        0.79        4.81      3.37 o
  -6   1   2      129.67      106.78      5.32 o
  -5   1   2      333.71      320.17     10.06 o
  -4   1   2      242.21      222.76      5.44 o
  -3   1   2      508.03      567.40     11.24 o
  -2   1   2     6039.87     5710.45     87.25 o
  -1   1   2     7242.88     7084.62    135.25 o
   1   1   2        6.28        4.97      5.55 o
   2   1   2     1462.30     1406.10     28.72 o
   3   1   2      292.44      253.17      4.63 o
   4   1   2     6197.66     6317.84     77.10 o
   5   1   2     1843.38     1841.18     24.94 o
   6   1   2      521.26      635.01     11.42 o
   7   1   2       98.24       98.70      5.01 o
   8   1   2       99.67      100.67      6.60 o
   9   1   2      153.86      133.85     11.44 o
  10   1   2       26.54       20.27      8.87 o
  11   1   2       37.51       28.62     13.93 o
  12   1   2       92.21      122.82     25.72 o
  13   1   2       17.99        8.68     11.87 o
 -13   2   2        6.73       13.46     14.38 o
 -12   2   2        1.45        0.56     10.76 o
 -11   2   2       43.99       36.14     27.96 o
 -10   2   2        0.20       -8.04     12.56 o
  -9   2   2      684.83      687.06     26.90 o
  -8   2   2       27.69       33.56      8.07 o
  -7   2   2     1801.13     1902.68     33.25 o
  -6   2   2       24.33       26.98      3.38 o
  -5   2   2      196.68      205.18     10.24 o
  -4   2   2      736.88      729.23     17.60 o
  -3   2   2       75.98       59.92      2.34 o
  -2   2   2    25245.23    23193.14    752.34 o
  -1   2   2    13235.55    12927.29    214.82 o
   0   2   2     3824.86     3755.90     57.53 o
   1   2   2        0.34        8.76      5.02 o
   2   2   2      332.50      271.52      5.47 o
   3   2   2     2050.23     2093.27     26.03 o
   4   2   2      190.36      121.55      3.16 o
   5   2   2      437.73      458.33      8.32 o
   6   2   2      276.98      197.24      9.18 o
   7   2   2      917.08      946.72     17.88 o
   8   2   2        8.41       21.24      6.56 o
   9   2   2      239.59      252.62     24.25 o
  10   2   2       60.76       81.92     29.98 o
  11   2   2        2.66        8.95     11.27 o
  12   2   2        2.09       -2.01     12.14 o
  13   2   2       22.67       12.33     14.51 o
 -13   3   2      153.87      172.55     19.14 o
 -12   3   2       84.63      103.48     14.99 o
 -11   3   2      143.45      154.04     15.56 o
 -10   3   2        0.01        6.39      9.01 o
  -9   3   2      206.86      203.17     11.22 o
  -8   3   2       88.47       93.09      8.22 o
  -7   3   2      242.58      252.27     10.01 o
  -6   3   2      119.62      134.28      6.73 o
  -5   3   2        2.43       -1.82      3.78 o
  -4   3   2      237.63      255.82      5.82 o
  -3   3   2      460.65      435.92      8.66 o
  -2   3   2      411.87      491.33     10.92 o
  -1   3   2     2115.26     2355.29     34.26 o
   0   3   2     1839.73     1926.17     36.63 o
   1   3   2     2264.27     2125.01     31.45 o
   2   3   2      578.13      535.74      8.42 o
   3   3   2      721.25      724.91     11.11 o
   4   3   2      202.92      231.47      5.12 o
   5   3   2      121.46      132.50      4.92 o
   6   3   2       17.39        4.21      2.87 o
   7   3   2     1812.15     1878.71     39.66 o
   8   3   2      342.81      325.92     11.37 o
   9   3   2     1261.24     1308.64     46.41 o
  10   3   2       68.36       70.60     10.73 o
  11   3   2      236.43      291.52     19.77 o
  12   3   2        7.92        5.82     13.56 o
 -12   4   2        0.04       13.77     11.05 o
 -11   4   2       92.69       84.12     15.55 o
 -10   4   2        0.16       -3.63     10.84 o
  -9   4   2      889.78      983.88     35.60 o
  -8   4   2        0.51       -1.52      7.59 o
  -7   4   2     2798.36     2913.67     56.27 o
  -6   4   2        3.65        1.24      3.54 o
  -5   4   2      713.39      733.31     14.01 o
  -4   4   2       29.73       30.57      2.67 o
  -3   4   2      839.80      834.24     14.01 o
  -2   4   2     1304.71     1442.48     23.65 o
  -1   4   2       14.74       13.67      4.51 o
   0   4   2       97.69       98.64      2.65 o
   1   4   2       64.67       60.58      3.30 o
   2   4   2      247.98      236.95      4.90 o
   3   4   2       68.36       47.09      3.55 o
   4   4   2       33.80       31.62      4.54 o
   5   4   2      733.82      695.86     12.80 o
   6   4   2      197.56      182.96      5.77 o
   7   4   2     1301.78     1291.92     28.73 o
   8   4   2       48.10       46.82     10.08 o
   9   4   2      148.80      140.45     10.47 o
  10   4   2       10.22       -0.63      9.67 o
  11   4   2      182.49      191.20     17.47 o
  12   4   2        0.59       -5.25     13.11 o
 -12   5   2      147.73      176.13     26.83 o
 -11   5   2        3.52        6.10     15.63 o
 -10   5   2        4.49       10.52     14.37 o
  -9   5   2       57.50       63.58      8.96 o
  -8   5   2       34.54       32.02      6.02 o
  -7   5   2       71.98       66.47      6.64 o
  -6   5   2      209.04      216.28      7.69 o
  -5   5   2     1241.32     1255.56     21.29 o
  -4   5   2       41.71       40.51      3.23 o
  -3   5   2      144.72      165.99      4.99 o
  -2   5   2       19.14       25.43      3.13 o
  -1   5   2     1592.49     1570.99     37.09 o
   0   5   2      693.49      646.81     13.06 o
   1   5   2     1262.40     1306.36     25.04 o
   2   5   2      340.74      359.35      6.90 o
   3   5   2      152.63      141.69      4.26 o
   4   5   2      327.18      331.75     10.61 o
   5   5   2       18.42       16.41      3.21 o
   6   5   2        0.80        6.87      3.65 o
   7   5   2      716.78      734.75     15.49 o
   8   5   2        2.97        4.08      5.94 o
   9   5   2     1031.20     1025.23     52.95 o
  10   5   2       67.04       87.26     18.56 o
  11   5   2       33.18       38.53     12.06 o
 -11   6   2        4.97       10.59     16.09 o
 -10   6   2       54.86       84.22     13.83 o
  -9   6   2      176.83      230.75     37.82 o
  -8   6   2        1.40        5.49     11.55 o
  -7   6   2      174.82      165.59      8.76 o
  -6   6   2      115.41       94.84      6.03 o
  -5   6   2       21.82       22.44      3.41 o
  -4   6   2      315.17      315.26      9.56 o
  -3   6   2      133.36      133.61      5.26 o
  -2   6   2      233.40      237.24     17.14 o
  -1   6   2      221.69      223.72      4.66 o
   0   6   2      123.54      137.08      3.39 o
   1   6   2      677.60      685.64     10.85 o
   2   6   2       22.67       26.38      2.04 o
   3   6   2      726.24      679.41     13.16 o
   4   6   2      121.77      136.96      8.42 o
   5   6   2     1217.63     1183.91     55.22 o
   6   6   2       18.05       28.08      3.86 o
   7   6   2      360.58      359.35     10.19 o
   8   6   2       38.91       23.04     11.60 o
   9   6   2        0.48        8.38     11.46 o
  10   6   2        0.01       13.06     13.16 o
  11   6   2       12.42       -6.10     21.28 o
 -10   7   2       96.47      119.71     16.97 o
  -9   7   2       19.83       22.27     10.87 o
  -8   7   2      114.67      124.76     16.08 o
  -7   7   2      116.59      102.56     11.03 o
  -6   7   2       46.50       45.49     10.14 o
  -5   7   2       33.07       26.95      3.34 o
  -4   7   2      193.77      173.55      7.28 o
  -3   7   2       99.92       99.46      5.53 o
  -2   7   2      125.07      118.89     12.45 o
  -1   7   2      173.91      181.73      5.07 o
   0   7   2        0.19       -0.77      1.49 o
   1   7   2      594.88      643.28     11.36 o
   2   7   2     1031.66     1077.59     17.18 o
   3   7   2      221.60      213.48      9.51 o
   4   7   2      719.12      695.02     15.08 o
   5   7   2       52.49       45.39      4.55 o
   6   7   2       12.55        2.90      4.27 o
   7   7   2      321.65      314.43     12.58 o
   8   7   2       80.61       75.96     11.98 o
   9   7   2      111.26       95.86     15.83 o
  10   7   2       92.56      101.20     22.59 o
  -9   8   2       84.08       93.36     16.01 o
  -8   8   2       35.22       38.05     11.75 o
  -7   8   2      159.92      182.09     20.02 o
  -6   8   2       28.34       26.12     11.37 o
  -5   8   2       78.01       77.44     11.36 o
  -4   8   2        4.24       -6.23      7.82 o
  -3   8   2      272.74      287.78     12.35 o
  -2   8   2      138.46      135.38     10.36 o
  -1   8   2       47.82       43.28     11.04 o
   0   8   2        4.35        3.36      4.01 o
   1   8   2       76.58       77.78      3.88 o
   2   8   2       26.05       20.06      2.99 o
   3   8   2        0.30       -1.48      4.51 o
   4   8   2      117.87      136.22      8.17 o
   5   8   2       61.47       69.38      6.96 o
   6   8   2      444.43      454.70     18.07 o
   7   8   2      123.52      107.67     12.65 o
   8   8   2        0.51      -10.59     17.70 o
   9   8   2       41.82       70.26     12.36 o
  -7   9   2       35.34       46.32     22.69 o
  -6   9   2        0.65        2.22     11.28 o
  -5   9   2        1.28       -5.91      7.37 o
  -4   9   2        9.42        8.22      6.59 o
  -3   9   2       14.53       13.77      6.75 o
  -2   9   2      179.25      165.57     10.37 o
  -1   9   2      107.63      106.42     14.22 o
   0   9   2      112.65       95.00     11.80 o
   1   9   2       13.04        2.86      5.29 o
   2   9   2       70.73       62.69      7.09 o
   3   9   2        4.15       -2.81      6.56 o
   4   9   2        2.45        9.30      5.11 o
   5   9   2      385.80      369.74     16.92 o
   6   9   2      188.03      168.48     11.64 o
   7   9   2       19.50       27.36     10.71 o
  -5  10   2       32.51       29.95     22.46 o
  -4  10   2       34.03       26.18      9.38 o
  -3  10   2        4.84       -1.48      6.79 o
  -2  10   2       14.25        9.00      6.31 o
  -1  10   2       17.59        2.59      6.54 o
   0  10   2        8.48       21.92     12.38 o
   1  10   2       27.38       32.23      8.00 o
   2  10   2       54.76       52.01     10.97 o
   3  10   2      173.26      194.96     21.96 o
   4  10   2      302.71      270.93     16.69 o
   5  10   2        1.53        0.75      4.81 o
 -13   0   3      173.65      198.22     28.44 o
 -11   0   3      747.16      850.87     52.39 o
  -9   0   3      679.53      711.65     38.32 o
  -7   0   3     1383.51     1402.92     37.01 o
  -5   0   3      687.99      722.49     19.31 o
  -3   0   3     1433.75     1507.40     27.88 o
  -1   0   3      716.80      661.07     12.71 o
   1   0   3     9432.79     8621.73    162.62 o
   3   0   3      378.30      384.29      9.68 o
   5   0   3      984.89     1066.03     26.37 o
   7   0   3       81.92       71.65      7.97 o
   9   0   3       26.71       33.84     16.74 o
  11   0   3       30.99       65.70     22.59 o
  13   0   3        1.31       39.23     18.56 o
 -13   1   3        1.25       11.00     15.36 o
 -12   1   3       29.20       16.02     16.94 o
 -11   1   3       67.69       65.52     11.84 o
 -10   1   3      478.00      501.77     24.52 o
  -9   1   3      266.76      213.30     27.48 o
  -8   1   3        3.36       13.24      9.33 o
  -7   1   3       41.85       43.51      6.86 o
  -6   1   3       25.94       13.80      3.01 o
  -5   1   3        5.18        7.00      2.79 o
  -4   1   3     1142.18     1116.82     22.51 o
  -3   1   3     1812.32     1759.73     27.28 o
  -2   1   3     2771.34     2861.92     80.53 o
   0   1   3     1885.99     1804.38     22.23 o
   1   1   3     3372.85     3043.39     42.91 o
   2   1   3       26.75       23.07      1.95 o
   3   1   3       28.71       18.88      1.64 o
   4   1   3      242.70      214.96      4.75 o
   5   1   3      917.43      898.48     13.91 o
   6   1   3        1.39        2.46      7.56 o
   7   1   3     1588.70     1733.12     30.08 o
   8   1   3        2.58        0.50      4.51 o
   9   1   3       22.87       13.43     16.67 o
  10   1   3      268.79      261.11     16.93 o
  11   1   3        1.01        2.55     15.13 o
  12   1   3      109.38      117.30     21.61 o
  13   1   3       63.34       75.00     15.03 o
 -13   2   3       23.86      -20.25     13.50 o
 -12   2   3        0.19      -21.96     14.64 o
 -11   2   3       12.11       26.88      9.75 o
 -10   2   3       18.41       25.75      9.27 o
  -9   2   3     2004.61     2119.88     56.59 o
  -8   2   3      261.64      279.86     17.30 o
  -7   2   3      490.02      463.86     10.58 o
  -6   2   3      137.99      155.08      5.32 o
  -5   2   3      115.32      131.89      4.54 o
  -4   2   3       33.12       23.42      2.44 o
  -3   2   3      307.02      389.00      7.43 o
  -2   2   3        0.28        5.32      4.29 o
  -1   2   3      958.92      872.80     15.28 o
   0   2   3      158.02      139.37      2.92 o
   1   2   3     8136.75     7966.21     99.87 o
   2   2   3      692.39      638.35      9.81 o
   3   2   3       26.87       27.67      2.27 o
   4   2   3      992.50     1094.96     16.74 o
   5   2   3        9.60       22.25      2.47 o
   6   2   3       74.35       80.12      4.06 o
   7   2   3      259.26      247.14      7.62 o
   8   2   3       48.05       50.14     10.99 o
   9   2   3      687.96      618.00     21.88 o
  10   2   3       16.35        2.04      8.59 o
  11   2   3      118.80       79.83     36.43 o
  12   2   3        1.01       -0.52     12.67 o
  13   2   3      106.92      141.31     18.49 o
 -12   3   3      101.12       94.29     14.93 o
 -11   3   3        0.00       -5.88      9.38 o
 -10   3   3      224.79      219.98     16.95 o
  -9   3   3       20.32       22.33      7.04 o
  -8   3   3        1.05       -5.13      5.27 o
  -7   3   3      660.96      617.98     15.38 o
  -6   3   3      224.31      206.34      6.45 o
  -5   3   3       30.80       42.11      3.08 o
  -4   3   3     2043.34     2091.25     30.78 o
  -3   3   3       12.16       26.29      4.31 o
  -2   3   3     6344.31     6421.69     96.77 o
  -1   3   3     1585.24     1465.42     25.18 o
   0   3   3        5.01        3.11      2.51 o
   1   3   3       68.77       61.44      3.18 o
   2   3   3      268.05      241.05      5.92 o
   3   3   3        3.91       10.38      1.61 o
   4   3   3       72.65       54.73      2.58 o
   5   3   3      128.04      134.72      4.51 o
   6   3   3     1797.49     1897.80     27.14 o
   7   3   3      290.21      256.46      8.65 o
   8   3   3      133.87      111.39     10.74 o
   9   3   3      495.41      430.53     31.67 o
  10   3   3        0.49        5.87      9.84 o
  11   3   3       36.41       29.23     11.51 o
  12   3   3       62.96       44.15     13.44 o
 -12   4   3        3.17       19.16     18.71 o
 -11   4   3       43.09       51.51     12.93 o
 -10   4   3       24.60        6.56     12.66 o
  -9   4   3      135.57      143.54      9.50 o
  -8   4   3      342.10      333.72     12.76 o
  -7   4   3      271.80      269.03     19.14 o
  -6   4   3      252.81      246.86      8.14 o
  -5   4   3      407.79      407.96     15.88 o
  -4   4   3     3498.54     3777.90     77.15 o
  -3   4   3       43.34       37.65      2.67 o
  -2   4   3      183.42      210.03      4.53 o
  -1   4   3     1341.75     1352.31     23.75 o
   0   4   3     4518.63     4416.64    116.86 o
   1   4   3      346.82      355.02     10.54 o
   2   4   3     1088.92      949.29     19.36 o
   3   4   3       13.67        6.10      2.52 o
   4   4   3      154.44      193.08      4.36 o
   5   4   3     1063.48     1098.97     17.16 o
   6   4   3       71.71       61.04      3.96 o
   7   4   3      494.05      465.81     33.15 o
   8   4   3      523.52      499.52     18.28 o
   9   4   3        5.19       10.72      8.50 o
  10   4   3       19.37        2.76      9.87 o
  11   4   3      210.38      183.95     36.36 o
  12   4   3       25.22       21.92     22.14 o
 -11   5   3        0.00      -11.65     15.18 o
 -10   5   3        0.09      -10.03     12.51 o
  -9   5   3      137.17      138.52     29.32 o
  -8   5   3       68.72       68.21      7.04 o
  -7   5   3       71.47       62.69      9.98 o
  -6   5   3      766.59      724.78     19.21 o
  -5   5   3      106.86      110.22      4.83 o
  -4   5   3      634.29      595.57     13.19 o
  -3   5   3        6.49        4.76      1.68 o
  -2   5   3       42.67       29.56      1.51 o
  -1   5   3       18.24       25.70      3.74 o
   0   5   3      392.60      394.70     15.83 o
   1   5   3      172.73      201.43      4.05 o
   2   5   3     1153.91     1205.96     19.27 o
   3   5   3      526.93      545.45      9.24 o
   4   5   3      997.09     1032.99     16.24 o
   5   5   3      141.91      131.65      4.82 o
   6   5   3        0.42       -0.88      4.00 o
   7   5   3      221.49      196.16      6.85 o
   8   5   3      169.73      145.11      8.24 o
   9   5   3      111.72      123.04     20.32 o
  10   5   3       70.31       90.88     12.40 o
  11   5   3       24.82       27.15     24.68 o
 -11   6   3      140.55      148.65     25.72 o
 -10   6   3       50.74       31.61     13.36 o
  -9   6   3       92.85      108.75     13.20 o
  -8   6   3      363.16      385.45     22.75 o
  -7   6   3       13.65       21.66      4.62 o
  -6   6   3       62.85       66.26      5.29 o
  -5   6   3      151.59      157.88     11.60 o
  -4   6   3       20.40       17.02      3.28 o
  -3   6   3       55.06       55.65      2.47 o
  -2   6   3      299.80      272.39      6.35 o
  -1   6   3      498.92      496.02     12.44 o
   0   6   3     1041.23      970.34     20.00 o
   1   6   3      942.94      935.95     25.87 o
   2   6   3      225.21      230.83      8.55 o
   3   6   3        1.34       -4.04      2.69 o
   4   6   3      594.24      604.58     14.88 o
   5   6   3       43.93       46.74      3.65 o
   6   6   3        3.91        4.32      3.35 o
   7   6   3       49.75       50.25      4.57 o
   8   6   3      134.04      149.82     13.68 o
   9   6   3        0.35        4.24     11.30 o
  10   6   3      147.14      147.99     30.28 o
  11   6   3        1.35       23.75     14.67 o
 -10   7   3        9.62       17.16     11.64 o
  -9   7   3       55.85       38.08     11.63 o
  -8   7   3       46.53       19.28     13.94 o
  -7   7   3      167.37      133.31     16.39 o
  -6   7   3       61.21       59.94     12.76 o
  -5   7   3      144.23      113.28      8.17 o
  -4   7   3      269.60      268.58     13.41 o
  -3   7   3       73.38       79.87      4.67 o
  -2   7   3      425.47      473.43     16.80 o
  -1   7   3      535.50      529.74     33.51 o
   0   7   3        0.11        1.11      5.82 o
   1   7   3      347.63      337.39      7.62 o
   2   7   3      554.40      564.09     11.24 o
   3   7   3      241.55      247.14      7.77 o
   4   7   3       64.90       63.47      5.50 o
   5   7   3      287.24      287.63      7.83 o
   6   7   3      618.09      624.68     15.14 o
   7   7   3      218.32      228.34     23.50 o
   8   7   3        0.06        2.51     33.58 o
   9   7   3        5.43       24.20     12.61 o
  10   7   3       21.32       38.68     20.67 o
  -9   8   3      155.49      211.69     19.87 o
  -8   8   3        4.72       27.71     11.43 o
  -7   8   3      276.23      296.33     31.19 o
  -6   8   3       34.46       28.91     10.11 o
  -5   8   3       27.71       21.98      6.96 o
  -4   8   3        9.66       15.48      9.35 o
  -3   8   3       49.72       57.66      6.83 o
  -2   8   3       13.04       11.59      5.55 o
  -1   8   3      612.38      604.24     19.19 o
   0   8   3       74.86       72.71      7.13 o
   1   8   3     1050.20     1086.81     28.19 o
   2   8   3       50.20       46.84      6.05 o
   3   8   3      638.09      620.73     16.62 o
   4   8   3       47.64       44.79     10.03 o
   5   8   3        1.22        2.35      4.46 o
   6   8   3       14.55        3.76      5.82 o
   7   8   3       43.95       51.33      7.51 o
   8   8   3      142.69      147.21     20.20 o
  -7   9   3       54.50       54.31     21.18 o
  -6   9   3        7.32       -5.05     11.62 o
  -5   9   3       37.78       47.82     12.13 o
  -4   9   3      209.69      167.31     16.29 o
  -3   9   3      490.75      565.85     22.30 o
  -2   9   3      156.86      150.51     10.18 o
  -1   9   3      398.57      437.92     17.53 o
   0   9   3        1.49       -5.40      5.70 o
   1   9   3        0.14        2.85      5.50 o
   2   9   3      136.84      141.82     11.32 o
   3   9   3       99.98      101.24      6.56 o
   4   9   3        3.10       -1.43      7.01 o
   5   9   3      161.81      146.74      8.88 o
   6   9   3      306.92      315.30     16.37 o
   7   9   3       80.72       54.56      9.63 o
  -5  10   3        0.04       12.64      9.37 o
  -4  10   3       13.24       12.32     15.86 o
  -3  10   3      235.05      236.94     17.56 o
  -2  10   3       31.98       36.47      8.88 o
  -1  10   3      102.56      102.81     21.30 o
   0  10   3      113.66      113.31      9.73 o
   1  10   3      299.27      316.67     16.84 o
   2  10   3       11.40        3.59      8.87 o
   3  10   3       86.97       95.15      9.71 o
   4  10   3        3.56        1.42     11.01 o
 -12   0   4       11.66       56.58     19.62 o
 -10   0   4      394.10      449.34     30.46 o
  -8   0   4      908.49      886.62     34.79 o
  -6   0   4       57.49       38.42      5.55 o
  -4   0   4       69.36       65.00      4.69 o
  -2   0   4     5887.33     5638.65     97.82 o
   0   0   4      452.89      447.47      7.61 o
   2   0   4      342.34      269.47      7.36 o
   4   0   4       94.55       71.65      4.54 o
   6   0   4      297.72      328.37     12.20 o
   8   0   4      152.66      149.21     12.05 o
  10   0   4      176.11      194.44     25.67 o
  12   0   4      117.51      112.35     20.93 o
 -13   1   4        4.10       -0.29     11.23 o
 -12   1   4        7.01       32.38     19.62 o
 -11   1   4        0.77       12.53     11.41 o
 -10   1   4        1.36       22.89      9.27 o
  -9   1   4      186.92      179.57     10.90 o
  -8   1   4      531.90      537.31     17.27 o
  -7   1   4        1.53        8.18      4.82 o
  -6   1   4      944.33      943.82     26.22 o
  -5   1   4      348.66      374.90      7.93 o
  -4   1   4       14.77       15.73      2.50 o
  -3   1   4        4.05        2.18      1.94 o
  -2   1   4     5672.00     5393.46     70.41 o
  -1   1   4      973.59      977.07     16.16 o
   0   1   4    13602.38    13029.76    132.27 o
   1   1   4     1193.41     1150.51     16.15 o
   2   1   4      334.35      284.78      5.37 o
   3   1   4     1464.58     1520.48     20.42 o
   4   1   4        0.78       -1.01      2.17 o
   5   1   4     1546.48     1637.73     29.93 o
   6   1   4      151.93      183.22      5.40 o
   7   1   4      221.42      250.98      7.35 o
   8   1   4       79.29       68.29      6.23 o
   9   1   4       12.14       16.53      6.65 o
  10   1   4        0.44       -3.83     32.27 o
  11   1   4        6.57        9.42     11.30 o
  12   1   4        1.59      -12.50     10.89 o
  13   1   4        1.85       -2.51      5.52 o
 -13   2   4       15.18       15.12     12.53 o
 -12   2   4       40.16       63.18     25.94 o
 -11   2   4      184.70      185.99     17.06 o
 -10   2   4       56.50       46.98     23.80 o
  -9   2   4      411.96      464.05     19.06 o
  -8   2   4       84.27       78.48      7.55 o
  -7   2   4        6.43        4.04      3.57 o
  -6   2   4       41.36       27.87      3.73 o
  -5   2   4      203.92      200.77      5.85 o
  -4   2   4     1213.91     1232.45     21.55 o
  -3   2   4      589.61      527.89     12.40 o
  -2   2   4     2776.73     2658.35     44.00 o
  -1   2   4      213.34      278.52      6.00 o
   0   2   4     6811.45     6489.93     72.62 o
   1   2   4     1238.17     1307.85     16.91 o
   2   2   4        1.70        4.86      2.52 o
   3   2   4     2043.45     2057.03     27.39 o
   4   2   4      436.67      481.67      8.02 o
   5   2   4      128.99      117.76      9.91 o
   6   2   4      155.54      154.76      5.08 o
   7   2   4       11.94        8.34      3.40 o
   8   2   4      536.33      508.01     15.99 o
   9   2   4      190.42      199.98     11.24 o
  10   2   4      553.61      601.12     30.28 o
  11   2   4       60.85      105.33     25.74 o
  12   2   4      182.29      198.33     28.62 o
  13   2   4        0.01        8.36     16.16 o
 -12   3   4        1.65        0.99     23.85 o
 -11   3   4      119.21      119.15     37.39 o
 -10   3   4       72.18       60.67      8.55 o
  -9   3   4      230.88      236.98     13.42 o
  -8   3   4      603.66      584.40     22.24 o
  -7   3   4     1201.06     1196.09     27.19 o
  -6   3   4      744.40      775.31     14.96 o
  -5   3   4      588.76      559.15     11.12 o
  -4   3   4      147.03      145.17      4.39 o
  -3   3   4     7615.91     7923.73    119.99 o
  -2   3   4     2268.83     2235.76     43.67 o
  -1   3   4     1454.70     1662.27     29.02 o
   0   3   4      967.88      932.42     18.87 o
   1   3   4        5.12       10.81      2.29 o
   2   3   4      327.36      320.41     10.44 o
   3   3   4       24.81       51.15      2.47 o
   4   3   4     1177.77     1373.24     20.79 o
   5   3   4       85.23       64.74      6.03 o
   6   3   4        1.17        4.93      4.54 o
   7   3   4      300.87      336.56      9.82 o
   8   3   4      227.96      227.41      9.03 o
   9   3   4      141.74      112.49     10.12 o
  10   3   4       37.50       30.85     10.36 o
  11   3   4       67.68       90.66     20.12 o
  12   3   4      155.98      158.76     19.71 o
 -12   4   4       74.33       73.57     23.09 o
 -11   4   4      272.84      255.12     20.26 o
 -10   4   4        4.92        0.80     10.12 o
  -9   4   4      217.28      229.14     11.76 o
  -8   4   4        0.28        7.81      4.99 o
  -7   4   4      631.18      629.73     18.33 o
  -6   4   4       99.74       79.78      4.72 o
  -5   4   4      200.07      167.51      5.45 o
  -4   4   4      373.18      415.94      8.34 o
  -3   4   4      444.12      492.86      9.95 o
  -2   4   4      800.11      742.91     24.88 o
  -1   4   4     3936.05     4074.56     66.81 o
   0   4   4        5.27        0.56      4.35 o
   1   4   4      171.30      183.34      3.44 o
   2   4   4      699.95      721.90     20.47 o
   3   4   4      469.24      457.01     10.54 o
   4   4   4        2.58        1.87      1.93 o
   5   4   4       12.22       13.26      2.48 o
   6   4   4        5.33        3.73      3.02 o
   7   4   4       43.27       44.52      7.26 o
   8   4   4      279.84      299.34     10.21 o
   9   4   4       32.67       18.58      6.49 o
  10   4   4        2.32      -12.36      9.15 o
  11   4   4        3.47       36.20     23.95 o
  12   4   4       14.38       13.48     14.09 o
 -11   5   4       12.02       -3.58     14.17 o
 -10   5   4        0.11        9.28     11.60 o
  -9   5   4       13.44        6.52      8.52 o
  -8   5   4       33.79       27.20     15.61 o
  -7   5   4      264.85      285.88     19.36 o
  -6   5   4       23.99       25.12      4.11 o
  -5   5   4      448.88      496.23     14.98 o
  -4   5   4        2.09        5.29      3.50 o
  -3   5   4       18.88       18.66      1.72 o
  -2   5   4     1081.90     1063.44     22.49 o
  -1   5   4      251.73      257.90     14.90 o
   0   5   4      546.29      559.22     11.77 o
   1   5   4       38.30       39.35      2.07 o
   2   5   4        2.75        3.28      1.43 o
   3   5   4      218.20      251.37      6.40 o
   4   5   4       21.10       17.66      2.35 o
   5   5   4     1002.22      993.54     17.00 o
   6   5   4       53.76       52.16      6.56 o
   7   5   4      744.46      754.25     36.36 o
   8   5   4        1.81       -3.51      4.51 o
   9   5   4      145.20      130.50     16.36 o
  10   5   4        0.33       -6.56     12.66 o
  11   5   4        7.76       -5.64     11.07 o
 -11   6   4      146.71      181.53     33.89 o
 -10   6   4       16.35       32.52     11.37 o
  -9   6   4      153.77      167.86     17.03 o
  -8   6   4        3.62      -12.25     13.16 o
  -7   6   4       68.73       58.20     12.88 o
  -6   6   4        4.43        4.05      4.29 o
  -5   6   4      530.40      525.78     19.59 o
  -4   6   4      442.50      471.80     11.66 o
  -3   6   4     1238.65     1223.52     21.42 o
  -2   6   4      335.71      334.97     26.83 o
  -1   6   4      127.65      118.69      5.75 o
   0   6   4      452.97      462.75     12.31 o
   1   6   4        0.61        3.38      9.83 o
   2   6   4       89.10       85.97      3.16 o
   3   6   4       71.16       71.47      3.49 o
   4   6   4       19.64       22.81      2.74 o
   5   6   4      172.43      163.85      9.03 o
   6   6   4        2.87        3.98      3.44 o
   7   6   4      308.35      316.19     17.80 o
   8   6   4        6.10        3.88     10.06 o
   9   6   4      197.42      193.02     15.85 o
  10   6   4       41.31       54.98     13.73 o
 -10   7   4       10.91       29.92     12.64 o
  -9   7   4        6.26        4.20     10.30 o
  -8   7   4       37.85       21.99     11.15 o
  -7   7   4      109.11      101.27     13.08 o
  -6   7   4      622.56      609.27     29.38 o
  -5   7   4       22.05       13.71      6.08 o
  -4   7   4       14.76       13.44      3.25 o
  -3   7   4      539.38      566.80     18.48 o
  -2   7   4      568.20      568.27     22.92 o
  -1   7   4       67.63       57.60      6.11 o
   0   7   4     1076.28      987.67     24.84 o
   1   7   4      695.67      690.69     18.51 o
   2   7   4      248.22      247.62      5.10 o
   3   7   4       55.41       50.77      3.08 o
   4   7   4      924.74      965.20     19.73 o
   5   7   4      698.47      734.38     24.43 o
   6   7   4        0.47        5.69      4.84 o
   7   7   4      307.12      280.48     22.06 o
   8   7   4        6.60        2.98      6.50 o
   9   7   4        8.08       29.75     12.00 o
  10   7   4       10.36       35.70     21.73 o
  -8   8   4        6.57       -1.44      4.68 o
  -7   8   4        6.18        7.01      9.42 o
  -6   8   4        0.82        2.69      9.38 o
  -5   8   4      258.85      255.82     35.63 o
  -4   8   4     1070.13     1001.98     34.15 o
  -3   8   4       52.53       37.55      6.72 o
  -2   8   4      229.04      201.45      9.53 o
  -1   8   4      126.01      134.80      7.88 o
   0   8   4      215.62      192.69      8.76 o
   1   8   4        5.48        4.15      7.29 o
   2   8   4      394.53      436.18     14.58 o
   3   8   4      110.21      108.84      4.74 o
   4   8   4       21.56       12.10      8.12 o
   5   8   4        0.15       11.91      6.19 o
   6   8   4      231.13      232.48     16.87 o
   7   8   4       23.39       20.58     12.38 o
   8   8   4      275.13      276.13     17.90 o
  -7   9   4       40.18       86.41     24.41 o
  -6   9   4      153.63      187.44     33.89 o
  -5   9   4       50.35       53.87     27.48 o
  -4   9   4       34.63       25.53      9.65 o
  -3   9   4       63.25       70.07     15.13 o
  -2   9   4       76.10       84.13     18.43 o
  -1   9   4       15.17       14.03      8.32 o
   0   9   4       53.91       52.29     11.04 o
   1   9   4        6.04        9.36      9.28 o
   2   9   4      159.20      176.74     11.14 o
   3   9   4       44.32       72.80     24.71 o
   4   9   4       30.67       37.10      5.34 o
   5   9   4        4.89       10.31     10.79 o
   6   9   4       79.39       84.72     29.02 o
   7   9   4        2.61       -5.04      8.57 o
  -4  10   4      112.36      133.27     11.92 o
  -3  10   4       66.87       60.66     21.43 o
  -2  10   4      275.32      255.20     15.40 o
  -1  10   4       79.81      100.16     10.97 o
   0  10   4       75.67       86.71     10.26 o
   1  10   4       42.40       36.85      8.48 o
   2  10   4        0.08       -9.81      9.33 o
   3  10   4       34.16       17.07     11.37 o
   4  10   4        1.96        9.65     11.10 o
 -13   0   5       37.73       32.27     21.18 o
 -11   0   5      244.19      244.26     31.57 o
  -9   0   5        2.26      -15.08     11.14 o
  -7   0   5       97.77       91.07      7.71 o
  -5   0   5       58.80       72.06      5.70 o
  -3   0   5      353.05      415.75      9.18 o
  -1   0   5      494.34      502.23     11.09 o
   1   0   5     3681.60     3697.80     57.33 o
   3   0   5      301.61      295.89      7.71 o
   5   0   5      272.33      370.32     10.39 o
   7   0   5      546.79      483.27     17.75 o
   9   0   5        0.06       -6.56     16.09 o
  11   0   5       49.30       25.77     16.64 o
  13   0   5       41.08        1.51     18.25 o
 -13   1   5       38.62       54.10     19.52 o
 -12   1   5      157.30      154.50     17.13 o
 -11   1   5       44.61       39.85     12.65 o
 -10   1   5        1.19      -12.83     11.55 o
  -9   1   5      250.00      274.37     13.95 o
  -8   1   5       59.80       64.63     15.86 o
  -7   1   5      129.40      137.41      6.30 o
  -6   1   5       13.74       12.32      2.99 o
  -5   1   5        0.01        0.04      2.77 o
  -4   1   5      929.66     1071.54     16.53 o
  -3   1   5     1708.30     1734.80     25.04 o
  -2   1   5       79.39      107.81      3.26 o
  -1   1   5        2.41        8.18      1.43 o
   0   1   5        6.84       18.27      1.25 o
   1   1   5       36.95       26.99      2.57 o
   2   1   5       73.93       76.05      2.75 o
   3   1   5     1730.06     1611.21     21.68 o
   4   1   5     1037.36     1109.57     16.38 o
   5   1   5     2116.41     2185.37     58.82 o
   6   1   5       12.08       12.51      3.28 o
   7   1   5      725.61      722.72     23.09 o
   8   1   5      100.77      102.57      7.40 o
   9   1   5     2134.15     2237.17     58.93 o
  10   1   5        6.07       -9.30     10.29 o
  11   1   5       40.91       55.65     12.77 o
  12   1   5       50.10       58.64     13.69 o
  13   1   5       19.07       26.54     27.15 o
 -12   2   5       55.15       42.28     21.35 o
 -11   2   5        5.84       -8.02     11.59 o
 -10   2   5       16.41       33.22     18.66 o
  -9   2   5      809.86      845.06     28.00 o
  -8   2   5      105.24       91.24      8.33 o
  -7   2   5      993.86     1005.52     19.47 o
  -6   2   5       35.55       38.53      3.67 o
  -5   2   5      630.98      740.96     13.38 o
  -4   2   5       72.80       77.76      3.77 o
  -3   2   5      136.06      147.97      6.30 o
  -2   2   5      842.56      838.46     13.80 o
  -1   2   5     1607.28     1716.74     24.10 o
   0   2   5       65.76       49.86      1.64 o
   1   2   5      287.98      263.04      7.31 o
   2   2   5      587.22      606.53      8.98 o
   3   2   5        2.29       -0.21      1.67 o
   4   2   5     1326.83     1375.18     37.57 o
   5   2   5      724.58      761.14     11.89 o
   6   2   5      865.12      878.57     15.98 o
   7   2   5        6.37        7.67      3.87 o
   8   2   5       82.12       76.50      6.38 o
   9   2   5      588.29      535.75     19.99 o
  10   2   5      180.00      142.46     14.97 o
  11   2   5      116.38       83.90     13.67 o
  12   2   5       57.94       64.32     13.74 o
 -12   3   5        1.94       -5.51     15.38 o
 -11   3   5       85.43       87.35     13.68 o
 -10   3   5       77.27       96.74     13.05 o
  -9   3   5       23.56       27.98      6.92 o
  -8   3   5      726.80      791.27     28.41 o
  -7   3   5        8.73        8.79      4.43 o
  -6   3   5       20.09       11.02      3.37 o
  -5   3   5       40.91       37.05      7.59 o
  -4   3   5     2826.99     2934.66     45.57 o
  -3   3   5      626.39      595.27     10.86 o
  -2   3   5      647.96      603.94     23.27 o
  -1   3   5      302.17      358.26      6.28 o
   0   3   5       12.12        9.01      1.29 o
   1   3   5     1670.08     1740.06     21.47 o
   2   3   5       51.51       52.55      2.26 o
   3   3   5     1324.07     1348.99     18.92 o
   4   3   5       47.28       46.12      2.94 o
   5   3   5      227.82      221.56      5.94 o
   6   3   5        1.28       -0.04      9.58 o
   7   3   5      357.11      337.32     10.39 o
   8   3   5      150.33      149.33      7.80 o
   9   3   5       38.43       48.04      7.37 o
  10   3   5      139.42      146.35     36.36 o
  11   3   5       14.46       37.69     13.84 o
  12   3   5       98.42       99.59     25.26 o
 -12   4   5        4.37       -2.52     17.70 o
 -11   4   5       29.98       -8.52     15.58 o
 -10   4   5      174.50      144.56     14.05 o
  -9   4   5        0.50        2.38      5.19 o
  -8   4   5      756.29      744.11     31.29 o
  -7   4   5      143.03      105.13      6.82 o
  -6   4   5      815.70      806.33     39.71 o
  -5   4   5       25.64       31.18      5.27 o
  -4   4   5      334.42      304.36     19.09 o
  -3   4   5      194.09      204.98      5.24 o
  -2   4   5      586.73      593.94     12.56 o
  -1   4   5       45.81       39.72      3.86 o
   0   4   5     2166.73     2125.09     35.55 o
   1   4   5        4.04        0.71      1.01 o
   2   4   5      135.94      148.59      5.17 o
   3   4   5       54.43       64.68      3.00 o
   4   4   5      430.97      405.90      7.34 o
   5   4   5       13.51        7.15      3.00 o
   6   4   5     1404.79     1451.72     26.77 o
   7   4   5      905.27      838.37     56.93 o
   8   4   5     2151.88     2176.35     45.31 o
   9   4   5      109.05       82.14      8.69 o
  10   4   5       33.69       33.91     12.09 o
  11   4   5       14.19       31.80     18.98 o
  12   4   5       97.87      113.30     22.94 o
 -11   5   5        7.82       53.90     17.50 o
 -10   5   5       94.63      117.06     15.81 o
  -9   5   5       82.08       70.47     12.76 o
  -8   5   5      284.17      277.83     26.83 o
  -7   5   5      148.12      143.32      8.16 o
  -6   5   5      208.86      204.72      7.87 o
  -5   5   5       31.63       36.06      4.31 o
  -4   5   5      187.71      176.31      6.72 o
  -3   5   5      150.10      170.79      4.39 o
  -2   5   5      469.93      471.73     12.19 o
  -1   5   5        5.06        0.85      4.54 o
   0   5   5      261.82      273.93      8.17 o
   1   5   5        0.03        3.28      3.57 o
   2   5   5       63.56       68.08      2.77 o
   3   5   5        0.04        5.05      3.50 o
   4   5   5      705.16      718.08     24.15 o
   5   5   5       94.56       98.48      3.94 o
   6   5   5      126.62      145.81     10.82 o
   7   5   5      427.13      387.70     11.51 o
   8   5   5       28.10       19.25      5.00 o
   9   5   5      100.19      102.99     10.64 o
  10   5   5        1.00       11.36     11.93 o
  11   5   5        7.46       34.00     13.92 o
 -10   6   5      147.33      168.98     17.59 o
  -9   6   5        9.16       25.69     12.38 o
  -8   6   5       28.79       50.45     10.69 o
  -7   6   5       65.41       75.07     12.68 o
  -6   6   5      370.57      344.10     25.87 o
  -5   6   5      335.37      304.93     11.21 o
  -4   6   5      117.58      124.56      4.56 o
  -3   6   5      103.08      109.52      8.35 o
  -2   6   5     1387.46     1369.00     40.11 o
  -1   6   5       33.30       33.74      7.79 o
   0   6   5       95.78       96.62      5.99 o
   1   6   5        5.82       -0.69      5.77 o
   2   6   5      224.59      213.89     10.82 o
   3   6   5      170.10      172.50      5.10 o
   4   6   5      464.91      484.68     10.42 o
   5   6   5      202.03      187.28      8.22 o
   6   6   5     2096.60     2104.50     47.63 o
   7   6   5       72.13       77.46      6.44 o
   8   6   5      252.23      257.78     14.56 o
   9   6   5       20.67        9.53      7.72 o
  10   6   5      109.73      103.34     14.94 o
  -9   7   5      161.17      195.43     18.81 o
  -8   7   5       93.29       65.68     13.24 o
  -7   7   5       41.87       43.04     14.43 o
  -6   7   5      155.95      130.03     15.15 o
  -5   7   5       40.97       47.79      5.52 o
  -4   7   5       13.63        8.18     14.45 o
  -3   7   5      626.49      603.48     21.98 o
  -2   7   5      155.90      176.73     10.14 o
  -1   7   5      117.21      101.24      6.49 o
   0   7   5      445.45      496.92     16.29 o
   1   7   5       50.80       49.08      9.93 o
   2   7   5      228.14      235.69     11.88 o
   3   7   5      317.28      332.49      9.81 o
   4   7   5        9.17        5.38      2.31 o
   5   7   5       96.86       88.10      6.78 o
   6   7   5      168.39      169.30     18.66 o
   7   7   5        0.03        1.50      7.56 o
   8   7   5      137.50      123.25     10.89 o
   9   7   5      309.36      362.60     23.95 o
  -8   8   5       34.85       30.98     12.43 o
  -7   8   5       49.31       88.99     13.22 o
  -6   8   5      109.11      118.19     11.61 o
  -5   8   5      237.66      219.10     15.63 o
  -4   8   5      451.94      471.32     33.36 o
  -3   8   5       66.62       76.74      7.98 o
  -2   8   5        4.25       -6.25      5.50 o
  -1   8   5       17.65       14.58      4.95 o
   0   8   5       14.48       16.84      6.15 o
   1   8   5      391.27      377.28     15.68 o
   2   8   5      130.64      132.91     16.49 o
   3   8   5       41.51       39.50      3.48 o
   4   8   5       38.84       41.83      5.64 o
   5   8   5      175.36      188.80      9.63 o
   6   8   5        0.76       -0.50      5.60 o
   7   8   5       64.18       82.29     10.19 o
   8   8   5       98.75      105.79     14.77 o
  -6   9   5       16.41       17.57     11.70 o
  -5   9   5       39.01       20.77     11.86 o
  -4   9   5        1.87       -2.39     12.33 o
  -3   9   5       79.33       74.47     10.72 o
  -2   9   5        0.09      -10.01      6.67 o
  -1   9   5      187.11      208.46     16.84 o
   0   9   5      129.94      125.83     10.05 o
   1   9   5      442.95      431.09     17.76 o
   2   9   5      183.17      177.08     11.60 o
   3   9   5      521.27      484.96     23.04 o
   4   9   5       74.71       94.82     13.29 o
   5   9   5      465.25      462.06     21.49 o
   6   9   5       39.03       27.59     14.12 o
  -4  10   5      265.58      245.04     14.52 o
  -3  10   5       20.92       24.39      8.66 o
  -2  10   5       23.03       21.29      8.36 o
  -1  10   5        0.16       13.31      7.48 o
   0  10   5      142.84      145.98     19.04 o
   1  10   5       54.76       43.55     12.45 o
   2  10   5        0.34       15.77     10.14 o
   3  10   5      257.89      241.32     18.91 o
   4  10   5       51.31       60.01     14.98 o
 -12   0   6       24.01       46.90     24.30 o
 -10   0   6        7.30        9.08     12.56 o
  -8   0   6       92.61       75.13     10.14 o
  -6   0   6       18.18       18.20      6.15 o
  -4   0   6     1153.93     1148.22     24.36 o
  -2   0   6      591.98      526.69     12.35 o
   0   0   6     5494.88     5618.43     77.40 o
   2   0   6     6431.86     6681.08    113.81 o
   4   0   6     2101.84     2179.46     41.95 o
   6   0   6      565.12      516.40     14.27 o
   8   0   6      108.71      134.79     17.19 o
  10   0   6       16.36        5.04     14.12 o
  12   0   6      458.84      599.10     56.07 o
 -12   1   6       15.84       20.98     11.37 o
 -11   1   6       49.28       52.55     14.25 o
 -10   1   6      253.72      277.62     17.61 o
  -9   1   6       22.38       15.42      6.44 o
  -8   1   6      457.65      451.76     17.31 o
  -7   1   6       55.35       65.41      7.74 o
  -6   1   6       27.59       20.02      3.78 o
  -5   1   6      161.82      200.73      6.05 o
  -4   1   6      221.90      197.70     15.61 o
  -3   1   6       52.94       69.10      3.96 o
  -2   1   6     1129.37      967.57     14.70 o
  -1   1   6      286.33      293.46      5.40 o
   0   1   6      836.56      857.80      9.72 o
   1   1   6     1017.62     1108.81     14.24 o
   2   1   6     1306.06     1460.70     19.41 o
   3   1   6      296.42      320.51      7.24 o
   4   1   6        0.80        0.63      2.27 o
   5   1   6       30.25       15.95      4.77 o
   6   1   6       49.25       48.22      3.62 o
   7   1   6     1016.68     1076.78     23.41 o
   8   1   6       98.42       83.02      6.61 o
   9   1   6      423.93      409.61     41.17 o
  10   1   6       20.64        9.53     10.58 o
  11   1   6        0.31       -0.68     12.04 o
  12   1   6       25.70       13.20     24.23 o
 -12   2   6       41.25       34.29     24.94 o
 -11   2   6       25.74       23.20     13.16 o
 -10   2   6        7.93       -1.04     10.01 o
  -9   2   6       92.65      102.11      8.70 o
  -8   2   6      593.48      604.22     45.11 o
  -7   2   6       17.32        9.33      6.81 o
  -6   2   6        0.21       -1.70      3.78 o
  -5   2   6      271.03      257.91      6.87 o
  -4   2   6       50.10       55.39      3.17 o
  -3   2   6     1785.65     1784.69     25.93 o
  -2   2   6      117.56      136.55      4.17 o
  -1   2   6      948.74      953.61     12.64 o
   0   2   6     2057.32     2083.53     22.43 o
   1   2   6      324.64      284.85      5.07 o
   2   2   6      650.45      550.31      9.59 o
   3   2   6       98.34      104.07      6.00 o
   4   2   6       69.03       51.34      2.85 o
   5   2   6      164.89      171.21      4.90 o
   6   2   6      376.28      422.09      9.73 o
   7   2   6      513.79      549.17     15.06 o
   8   2   6       13.21        9.67      4.66 o
   9   2   6      269.55      239.67     12.98 o
  10   2   6      112.08       97.72     13.10 o
  11   2   6       10.34       22.21     19.67 o
  12   2   6       15.28       20.68     16.67 o
 -12   3   6       12.03        3.58     28.39 o
 -11   3   6      155.27      151.92     18.71 o
 -10   3   6      163.05      165.27     14.45 o
  -9   3   6      386.64      325.37     15.26 o
  -8   3   6       57.73       64.11      9.20 o
  -7   3   6      124.47      122.92      7.20 o
  -6   3   6       13.66       28.41     10.84 o
  -5   3   6      441.44      421.84     10.38 o
  -4   3   6      549.92      573.47     20.42 o
  -3   3   6      573.30      538.79     18.23 o
  -2   3   6     2861.09     2847.13     56.53 o
  -1   3   6      299.17      263.46      5.59 o
   0   3   6      120.80      130.90      3.64 o
   1   3   6        7.72        7.96      1.69 o
   2   3   6      406.38      462.37     10.14 o
   3   3   6       40.68       44.78      2.19 o
   4   3   6       25.44       24.26      2.55 o
   5   3   6     1650.86     1569.90     24.33 o
   6   3   6       81.43       88.60      5.62 o
   7   3   6     1404.37     1416.43     30.06 o
   8   3   6        0.08       -1.89      7.31 o
   9   3   6        0.81        6.48      5.49 o
  10   3   6       38.99       -3.26     11.05 o
  11   3   6        0.68        2.06     11.39 o
  12   3   6       86.25       91.19     27.23 o
 -12   4   6        9.97       37.31     22.24 o
 -11   4   6       63.37       29.75     18.15 o
 -10   4   6       16.20       -0.94     13.88 o
  -9   4   6      195.63      197.26     19.46 o
  -8   4   6      101.75       92.42      7.74 o
  -7   4   6      201.61      182.66     17.32 o
  -6   4   6      482.01      444.04     12.73 o
  -5   4   6       71.67       66.63      3.76 o
  -4   4   6      125.33      137.05      4.41 o
  -3   4   6      209.65      230.73      7.24 o
  -2   4   6      521.63      528.23      8.77 o
  -1   4   6        3.24        4.33      3.37 o
   0   4   6       87.82      103.33     11.17 o
   1   4   6     2403.83     2420.76     31.13 o
   2   4   6       11.12        6.63      4.51 o
   3   4   6       12.56        9.74      2.05 o
   4   4   6       90.67       90.46      3.80 o
   5   4   6      238.71      246.20      6.72 o
   6   4   6      535.74      541.23     13.97 o
   7   4   6      131.35      140.64      6.54 o
   8   4   6       20.64       19.42      5.09 o
   9   4   6      133.17      126.05     10.34 o
  10   4   6       15.04       -1.25     20.95 o
  11   4   6       35.24       14.98     10.87 o
 -11   5   6        0.33       -5.55     15.68 o
 -10   5   6       24.83       29.31     12.38 o
  -9   5   6       10.57        3.99     10.55 o
  -8   5   6      158.59      148.40     25.69 o
  -7   5   6        3.39       -4.64      4.57 o
  -6   5   6        2.40        2.00      4.03 o
  -5   5   6      257.92      267.69     10.31 o
  -4   5   6        6.67        7.88      5.29 o
  -3   5   6     1190.79     1142.77     25.01 o
  -2   5   6        6.66        0.32      7.77 o
  -1   5   6     1740.53     1785.48     39.55 o
   0   5   6       17.27       14.81      3.36 o
   1   5   6       27.27       28.40      3.81 o
   2   5   6     1080.34     1158.36     16.10 o
   3   5   6       18.72       22.08      5.27 o
   4   5   6      188.14      202.56      5.45 o
   5   5   6     1137.72     1165.77     25.16 o
   6   5   6        4.91        4.16      3.35 o
   7   5   6     1265.84     1253.42     53.98 o
   8   5   6       21.53       10.59     12.05 o
   9   5   6       87.49       89.01      9.49 o
  10   5   6       57.20       50.89     13.24 o
  11   5   6       11.76        4.25     10.30 o
 -10   6   6        2.69       27.40     14.48 o
  -9   6   6      227.78      224.46     38.30 o
  -8   6   6       48.68       48.94     12.11 o
  -7   6   6       64.95       57.35     10.79 o
  -6   6   6       52.28       55.74      4.86 o
  -5   6   6        8.06       12.17      2.53 o
  -4   6   6      544.71      498.97     14.05 o
  -3   6   6      281.30      314.78     20.90 o
  -2   6   6       72.09       73.60      7.77 o
  -1   6   6      983.13     1005.43     31.77 o
   0   6   6        7.64        5.88      3.61 o
   1   6   6      937.53      930.82     37.24 o
   2   6   6      997.03     1046.81     18.68 o
   3   6   6      759.94      795.87     14.27 o
   4   6   6      222.23      232.54      9.20 o
   5   6   6       47.06       37.92      5.60 o
   6   6   6       77.45       69.22      8.32 o
   7   6   6       11.15        3.12      6.62 o
   8   6   6       26.83       19.80      8.65 o
   9   6   6       63.19       50.45      9.79 o
  10   6   6       16.07       25.12     17.67 o
  -9   7   6       48.29       56.35     17.64 o
  -8   7   6      147.46      133.92     21.18 o
  -7   7   6       74.56       73.97     16.99 o
  -6   7   6       70.19       73.21     13.19 o
  -5   7   6      179.96      149.09     11.73 o
  -4   7   6      130.35      100.62     13.01 o
  -3   7   6        1.97       -1.00      7.57 o
  -2   7   6        5.94        9.24     11.62 o
  -1   7   6      548.53      583.72     17.41 o
   0   7   6      320.30      355.64     12.64 o
   1   7   6      209.07      219.14      9.23 o
   2   7   6        4.67        4.45      8.82 o
   3   7   6        0.48        1.68      3.78 o
   4   7   6       39.24       32.80      5.65 o
   5   7   6        0.08       -2.24      3.44 o
   6   7   6      241.02      254.15     10.86 o
   7   7   6      212.29      223.81     16.16 o
   8   7   6        1.16        6.04     10.82 o
   9   7   6       19.09       11.65     11.19 o
  -8   8   6       87.64       98.53     21.83 o
  -7   8   6        2.52       -3.51     10.68 o
  -6   8   6        7.27       13.84      8.49 o
  -5   8   6       60.65       43.91     15.61 o
  -4   8   6      520.11      510.61     20.63 o
  -3   8   6        6.24        8.00      6.66 o
  -2   8   6       38.02       33.00      6.44 o
  -1   8   6        0.35       10.15      5.66 o
   0   8   6      337.59      363.72     42.86 o
   1   8   6      232.88      239.24     11.03 o
   2   8   6      600.52      620.17     22.39 o
   3   8   6      182.47      198.73     10.26 o
   4   8   6      104.05      104.40     14.35 o
   5   8   6      319.92      317.32     12.67 o
   6   8   6        1.85       13.06      7.61 o
   7   8   6       98.57       88.95     10.59 o
   8   8   6       52.72       56.93     10.19 o
  -6   9   6      101.93       82.32     34.24 o
  -5   9   6      197.57      148.65     27.38 o
  -4   9   6      116.34      102.54     13.95 o
  -3   9   6        9.67       -1.08      8.68 o
  -2   9   6      768.43      811.40     32.16 o
  -1   9   6      127.58      106.26     23.25 o
   0   9   6      461.93      475.74     24.23 o
   1   9   6       31.55       38.66     12.91 o
   2   9   6       92.75       82.54     19.54 o
   3   9   6        4.46        8.01      9.38 o
   4   9   6        0.72       -0.88     20.95 o
   5   9   6        6.41        3.29     10.44 o
   6   9   6       51.12       34.34     13.67 o
  -3  10   6        5.41        9.95     11.11 o
  -2  10   6       23.04       31.15     14.14 o
  -1  10   6       10.67       29.61     11.27 o
   0  10   6        1.40       13.49     10.13 o
   1  10   6        9.72        0.50      9.10 o
   2  10   6      127.22      145.56     15.83 o
   3  10   6       25.57        8.03      9.95 o
 -11   0   7     1164.53     1217.71     78.36 o
  -9   0   7       88.94      125.56     21.13 o
  -7   0   7        7.60        8.52      6.56 o
  -5   0   7      623.39      695.01     20.12 o
  -3   0   7      125.53       91.07      5.14 o
  -1   0   7    11647.10    11729.46    175.13 o
   1   0   7     2397.90     2471.72     40.19 o
   3   0   7      233.22      261.40      7.97 o
   5   0   7      565.49      634.80     15.83 o
   7   0   7     3335.18     3392.98     78.46 o
   9   0   7      157.58      137.41     17.40 o
  11   0   7      313.15      282.88     33.99 o
 -12   1   7       25.75       19.12     19.59 o
 -11   1   7      100.32      127.78     14.35 o
 -10   1   7      436.80      464.10     23.22 o
  -9   1   7      144.94      164.62     11.67 o
  -8   1   7      139.61      135.73     10.04 o
  -7   1   7      415.93      403.58     12.34 o
  -6   1   7      630.44      628.98     14.09 o
  -5   1   7       66.30       70.09     11.85 o
  -4   1   7       11.24        0.75      2.87 o
  -3   1   7      139.85      147.61      4.58 o
  -2   1   7      148.11      192.91      4.19 o
  -1   1   7      507.35      539.15      8.11 o
   0   1   7      902.99      873.31     10.32 o
   1   1   7      476.96      517.46      7.24 o
   2   1   7     1985.12     2128.44     24.91 o
   3   1   7      154.73      152.94      4.12 o
   4   1   7       54.61       64.02      3.43 o
   5   1   7     1048.65     1058.00     17.56 o
   6   1   7        9.24        7.76      4.06 o
   7   1   7      277.33      317.69     18.33 o
   8   1   7     1292.41     1272.87     30.71 o
   9   1   7        0.87        7.89      7.35 o
  10   1   7       43.96       34.28     10.95 o
  11   1   7        0.24        0.88     13.24 o
  12   1   7       75.47       92.68     16.35 o
 -12   2   7       18.36        2.81     13.33 o
 -11   2   7        0.03       23.81     15.43 o
 -10   2   7       29.60       49.02     16.64 o
  -9   2   7      511.50      486.15     19.46 o
  -8   2   7       94.09       76.63     18.15 o
  -7   2   7       28.28       34.00      5.22 o
  -6   2   7       97.46       93.72      4.90 o
  -5   2   7      508.71      524.21     13.39 o
  -4   2   7       31.66       30.13      3.38 o
  -3   2   7     2209.48     2341.73     33.70 o
  -2   2   7       14.35       13.01      1.90 o
  -1   2   7     2515.54     2451.27     29.76 o
   0   2   7      347.79      340.71      5.28 o
   1   2   7      432.08      471.76      7.49 o
   2   2   7      673.88      767.87     11.87 o
   3   2   7       61.66       74.06      2.63 o
   4   2   7       81.96      117.79      3.50 o
   5   2   7      174.18      184.85     13.26 o
   6   2   7       21.00       12.27      4.49 o
   7   2   7       17.99       11.59     12.61 o
   8   2   7      183.21      166.03      9.63 o
   9   2   7      114.03       87.86      8.93 o
  10   2   7      215.87      201.15     16.88 o
  11   2   7       80.69      102.56     38.52 o
  12   2   7      136.23      125.30     17.06 o
 -12   3   7        2.37        2.98     17.55 o
 -11   3   7        0.28       -1.88     10.93 o
 -10   3   7       38.87       40.94     14.12 o
  -9   3   7       61.32       62.28     13.97 o
  -8   3   7        0.15       -0.72      5.33 o
  -7   3   7       10.13        5.98      5.10 o
  -6   3   7      492.06      469.98     15.53 o
  -5   3   7      353.74      380.28     15.73 o
  -4   3   7      101.81      101.07      6.10 o
  -3   3   7      251.06      241.28      5.86 o
  -2   3   7        0.25        0.27      1.80 o
  -1   3   7        8.04        6.56      1.60 o
   0   3   7      989.27      940.18     16.65 o
   1   3   7       64.19       73.65      2.68 o
   2   3   7      110.83      105.53      3.22 o
   3   3   7       44.18       42.49      3.23 o
   4   3   7      322.44      323.79      6.57 o
   5   3   7      533.73      575.32     21.93 o
   6   3   7      321.47      352.30      9.95 o
   7   3   7      596.13      569.91     21.10 o
   8   3   7       36.34       36.09      5.80 o
   9   3   7       34.20       30.81     11.90 o
  10   3   7        0.06        3.14     10.33 o
  11   3   7       33.88       24.50     11.74 o
  12   3   7       18.35       16.56     13.61 o
 -11   4   7       49.15       38.68     26.27 o
 -10   4   7        3.86        5.98     10.33 o
  -9   4   7       73.31       68.34      9.32 o
  -8   4   7      238.29      214.92     10.47 o
  -7   4   7      119.25      101.94      7.17 o
  -6   4   7      758.89      723.17     42.36 o
  -5   4   7       36.43       44.22      6.35 o
  -4   4   7       74.27       62.52      3.91 o
  -3   4   7       26.14       23.77      4.26 o
  -2   4   7      293.29      273.37      8.82 o
  -1   4   7      530.37      529.37     17.98 o
   0   4   7      316.72      295.20      5.16 o
   1   4   7       21.72       19.01      1.33 o
   2   4   7        1.26        0.36      3.00 o
   3   4   7       76.75       75.60      3.56 o
   4   4   7        0.01        0.89      2.27 o
   5   4   7        0.00        5.00      2.62 o
   6   4   7        0.33       -5.02      3.35 o
   7   4   7       54.08       45.67      4.81 o
   8   4   7       14.19       13.67      8.12 o
   9   4   7       12.47        9.42      7.54 o
  10   4   7      277.01      283.23     24.11 o
  11   4   7       13.62        9.17     12.78 o
 -11   5   7        4.02       -9.08     16.64 o
 -10   5   7       83.91       78.88     13.58 o
  -9   5   7        0.61       -5.60     14.38 o
  -8   5   7      251.57      244.58     18.11 o
  -7   5   7        6.27        5.90      4.87 o
  -6   5   7      739.79      774.27     25.72 o
  -5   5   7      968.51      958.53     34.04 o
  -4   5   7      881.78      949.28     20.72 o
  -3   5   7      182.85      200.76      4.51 o
  -2   5   7      151.74      152.81      8.20 o
  -1   5   7      265.46      251.49     12.00 o
   0   5   7       52.81       41.38      5.57 o
   1   5   7        0.76       -2.07      4.26 o
   2   5   7      402.47      394.68      8.13 o
   3   5   7       44.03       47.64      3.02 o
   4   5   7       15.67       18.12      5.60 o
   5   5   7       45.63       45.77     10.44 o
   6   5   7      566.08      584.53     38.83 o
   7   5   7       49.03       51.82      4.85 o
   8   5   7      149.69      152.16     17.90 o
   9   5   7      103.87       84.99     10.38 o
  10   5   7        2.87       15.52     11.71 o
 -10   6   7      163.46      172.59     20.78 o
  -9   6   7      143.50      131.93     18.38 o
  -8   6   7      136.25      140.76     30.41 o
  -7   6   7      319.34      297.70     23.95 o
  -6   6   7       29.87       24.02     11.40 o
  -5   6   7        4.27        3.29      2.89 o
  -4   6   7      132.40      130.85      4.18 o
  -3   6   7      292.71      250.46     12.29 o
  -2   6   7        7.10        4.40      5.95 o
  -1   6   7      459.38      453.86     25.24 o
   0   6   7       41.51       41.55      4.47 o
   1   6   7        5.21        7.23      3.35 o
   2   6   7      295.09      289.63     11.19 o
   3   6   7       93.46       94.39      4.47 o
   4   6   7        0.95        0.74      2.32 o
   5   6   7       61.55       55.00      8.67 o
   6   6   7      409.48      421.82     24.73 o
   7   6   7        3.15        3.40      5.85 o
   8   6   7       53.80       72.50     28.49 o
   9   6   7       81.66       94.99     12.07 o
  10   6   7      129.23      142.74     13.46 o
  -9   7   7       22.16       26.21     13.29 o
  -8   7   7      125.62      140.87     31.67 o
  -7   7   7        3.84        2.25     13.87 o
  -6   7   7      357.19      402.68     24.19 o
  -5   7   7        0.26        4.57      8.53 o
  -4   7   7      193.22      183.09     12.10 o
  -3   7   7      132.81      141.52     26.70 o
  -2   7   7      140.69      150.86     10.06 o
  -1   7   7      213.63      187.48      9.49 o
   0   7   7      344.08      339.67     12.56 o
   1   7   7        1.61       -7.49      7.34 o
   2   7   7       38.58       35.20      9.63 o
   3   7   7      116.66      116.52      4.74 o
   4   7   7      124.75      118.98      5.71 o
   5   7   7      719.36      745.75     41.27 o
   6   7   7       60.25       70.61      8.28 o
   7   7   7        0.02       -0.19      4.36 o
   8   7   7       42.60       43.61     14.37 o
   9   7   7        2.71        5.04     10.59 o
  -7   8   7       14.25        6.33      9.20 o
  -6   8   7        3.20        6.53      8.33 o
  -5   8   7        4.82       -8.03      7.81 o
  -4   8   7       35.56       29.22      7.68 o
  -3   8   7      172.48      203.11     14.14 o
  -2   8   7      351.97      336.14     15.86 o
  -1   8   7      315.15      318.88     13.19 o
   0   8   7       12.78       16.69      6.05 o
   1   8   7     1080.65     1100.20     31.12 o
   2   8   7      114.38      111.62     10.82 o
   3   8   7       40.57       35.77      9.48 o
   4   8   7      526.85      520.79     22.89 o
   5   8   7       13.83       18.80      5.26 o
   6   8   7       31.73       30.20      7.07 o
   7   8   7       18.38        8.52      7.06 o
  -6   9   7        4.52      -31.26     21.58 o
  -5   9   7      399.54      404.72     29.04 o
  -4   9   7       14.44       -4.01     12.87 o
  -3   9   7        0.12       -4.60      8.57 o
  -2   9   7        7.42        7.19      7.30 o
  -1   9   7        3.05        3.95      8.96 o
   0   9   7       31.35       19.92     10.10 o
   1   9   7       72.87      109.98     21.68 o
   2   9   7       74.97      113.53     14.89 o
   3   9   7       57.82       59.38     12.83 o
   4   9   7       28.96       19.25     13.14 o
   5   9   7       15.32       -0.25     25.16 o
  -2  10   7       16.74       19.99     11.66 o
  -1  10   7      423.94      450.07     29.25 o
   0  10   7       89.30       99.37     18.60 o
   1  10   7        1.67       15.08     19.21 o
   2  10   7       87.98       74.73     17.45 o
 -12   0   8       48.25       24.20     17.25 o
 -10   0   8      270.82      250.61     24.86 o
  -8   0   8     1443.98     1558.43     53.20 o
  -6   0   8      405.41      405.72     15.38 o
  -4   0   8     1173.28     1222.40     28.29 o
  -2   0   8      289.88      304.41      7.82 o
   0   0   8     1867.82     2215.26     33.84 o
   2   0   8      347.47      397.60      8.98 o
   4   0   8       64.71       45.99      5.50 o
   6   0   8     1457.73     1467.56     41.30 o
   8   0   8     2738.90     2679.07     81.34 o
  10   0   8      118.08      110.93     19.41 o
  12   0   8        0.05       -2.02     17.60 o
 -12   1   8        6.08        4.54     17.65 o
 -11   1   8      173.69      189.71     21.88 o
 -10   1   8      110.21      123.04     14.54 o
  -9   1   8        2.59        7.45      8.35 o
  -8   1   8      564.35      568.66     29.62 o
  -7   1   8      279.69      275.17     10.79 o
  -6   1   8        1.59        0.76      3.57 o
  -5   1   8       43.47       43.53      3.66 o
  -4   1   8      551.80      624.48     12.27 o
  -3   1   8       10.19        5.35      3.00 o
  -2   1   8     2058.09     2132.40     25.63 o
  -1   1   8      995.16     1044.93     13.79 o
   0   1   8     3653.01     3637.99     38.31 o
   1   1   8      828.19      900.80     18.20 o
   2   1   8      979.73      941.61     12.66 o
   3   1   8      214.78      234.87      5.85 o
   4   1   8      647.31      611.05     11.36 o
   5   1   8       49.27       47.13      3.68 o
   6   1   8      339.39      344.86     10.63 o
   7   1   8      310.28      293.83     14.85 o
   8   1   8      418.02      415.08     20.40 o
   9   1   8        5.33       -1.62      5.70 o
  10   1   8      293.79      274.20     19.14 o
  11   1   8      138.52      139.26     22.69 o
  12   1   8       70.30       61.04     21.13 o
 -12   2   8        1.11       28.79     18.56 o
 -11   2   8        8.85       -1.41     35.75 o
 -10   2   8       61.95       64.49     13.29 o
  -9   2   8      183.59      177.71     33.23 o
  -8   2   8       58.12       57.50      6.40 o
  -7   2   8      518.03      486.19     30.63 o
  -6   2   8      136.64      111.88      5.92 o
  -5   2   8       59.06       45.04      3.82 o
  -4   2   8      134.73      141.47      4.87 o
  -3   2   8      398.66      391.09      7.83 o
  -2   2   8       65.33       70.79      3.06 o
  -1   2   8     1630.80     1657.22     21.87 o
   0   2   8      447.16      529.83      7.95 o
   1   2   8       48.33       45.98      2.72 o
   2   2   8       43.02       40.92      2.60 o
   3   2   8       19.80       21.31      2.72 o
   4   2   8      529.53      522.55     10.50 o
   5   2   8     1498.42     1479.72     23.95 o
   6   2   8      244.83      229.54     13.11 o
   7   2   8      555.09      532.23     14.73 o
   8   2   8      148.11      172.00     10.03 o
   9   2   8      177.95      172.17     13.84 o
  10   2   8       65.43       44.64     11.46 o
  11   2   8       91.90       88.71     16.47 o
  12   2   8       10.10        7.95     12.71 o
 -11   3   8        0.04       19.16     23.20 o
 -10   3   8      135.93      125.87     15.28 o
  -9   3   8        6.56       11.83      7.71 o
  -8   3   8       43.90       39.47      7.59 o
  -7   3   8        0.22       -0.05      5.55 o
  -6   3   8      146.73      121.74     11.27 o
  -5   3   8       22.68       21.32      3.41 o
  -4   3   8       37.29       37.46      3.56 o
  -3   3   8        1.24        2.52      2.43 o
  -2   3   8       12.79        4.54      1.93 o
  -1   3   8       62.32       66.28      2.83 o
   0   3   8      593.60      614.41     10.94 o
   1   3   8      373.28      376.30      6.68 o
   2   3   8      160.04      169.06      4.95 o
   3   3   8      460.07      441.04      8.31 o
   4   3   8      781.91      810.73     13.21 o
   5   3   8      967.82     1020.58     19.69 o
   6   3   8       54.70       55.70      6.43 o
   7   3   8       97.77       96.38     13.54 o
   8   3   8      258.66      225.85     25.14 o
   9   3   8      111.01      115.96     25.69 o
  10   3   8      143.55      121.37     14.77 o
  11   3   8       23.00        4.29     12.71 o
 -11   4   8       64.88       45.99     20.72 o
 -10   4   8       95.64       86.49     16.20 o
  -9   4   8       22.04        9.57     10.47 o
  -8   4   8        4.66       14.08      8.35 o
  -7   4   8       86.25      104.65     16.64 o
  -6   4   8       44.05       42.95      6.58 o
  -5   4   8     1628.51     1656.73     38.71 o
  -4   4   8       98.09       91.19      4.63 o
  -3   4   8     2299.25     2332.18     37.00 o
  -2   4   8      140.69      135.82      3.71 o
  -1   4   8      751.78      730.73     12.25 o
   0   4   8      125.72      114.81      2.67 o
   1   4   8      211.36      230.11      5.80 o
   2   4   8       11.44       10.41      2.02 o
   3   4   8      446.55      430.34     10.48 o
   4   4   8       26.35       27.57      3.48 o
   5   4   8      299.33      308.97     18.48 o
   6   4   8        0.51       -5.65      3.77 o
   7   4   8      791.08      853.06     20.36 o
   8   4   8       97.05       96.90      8.76 o
   9   4   8      118.08      112.95     17.62 o
  10   4   8        7.51       -3.96      8.53 o
  11   4   8       26.85       40.93     15.46 o
 -10   5   8       14.15       -2.03     21.46 o
  -9   5   8       55.42       82.68     14.66 o
  -8   5   8       68.04       68.22     12.71 o
  -7   5   8       80.99       74.90     17.72 o
  -6   5   8       96.74       64.33      5.84 o
  -5   5   8       16.31       20.07      3.57 o
  -4   5   8      124.24      121.61      9.71 o
  -3   5   8       93.92       94.55      2.78 o
  -2   5   8      157.01      167.46     10.19 o
  -1   5   8       68.76       69.42      7.34 o
   0   5   8      716.59      709.91     18.58 o
   1   5   8        1.39        1.51      0.94 o
   2   5   8      302.26      298.56      6.72 o
   3   5   8      630.70      656.80     14.23 o
   4   5   8      749.03      744.50     14.66 o
   5   5   8     1521.03     1593.34     34.35 o
   6   5   8        7.13       -0.86      6.28 o
   7   5   8       27.70       21.16      6.99 o
   8   5   8       23.20       16.70     10.37 o
   9   5   8       35.87       40.19     10.59 o
  10   5   8       58.98       63.40     21.96 o
 -10   6   8       29.61       29.30     20.67 o
  -9   6   8       29.70       31.85     21.96 o
  -8   6   8       35.45       41.45     11.89 o
  -7   6   8       25.77       55.57     12.04 o
  -6   6   8        0.59      -17.94     29.93 o
  -5   6   8        0.12        0.17      2.66 o
  -4   6   8        5.17       -0.45      8.07 o
  -3   6   8       11.10        6.74      6.14 o
  -2   6   8       44.50       37.94      6.68 o
  -1   6   8      742.80      786.83     21.17 o
   0   6   8        7.36        7.70      3.87 o
   1   6   8       96.43       98.79      5.68 o
   2   6   8      453.90      446.93     14.33 o
   3   6   8        0.68        0.62      1.58 o
   4   6   8      312.20      300.95      8.99 o
   5   6   8      815.55      892.13     27.02 o
   6   6   8        8.21       11.65     13.34 o
   7   6   8      114.16      107.23      9.42 o
   8   6   8      197.87      174.44     17.55 o
   9   6   8       61.03       76.52      9.93 o
  -8   7   8       89.84       82.90     32.60 o
  -7   7   8       50.90       16.37     11.53 o
  -6   7   8       29.06        9.64     15.05 o
  -5   7   8        9.03        5.41      9.56 o
  -4   7   8       22.17        5.14     12.78 o
  -3   7   8      149.61      114.00     10.19 o
  -2   7   8      141.40      135.89      8.26 o
  -1   7   8        0.11       -2.02      3.98 o
   0   7   8      114.00      107.02      8.07 o
   1   7   8      349.47      363.49     12.67 o
   2   7   8      122.85      113.01      7.01 o
   3   7   8       90.93       98.04     10.42 o
   4   7   8        6.31        8.18      3.69 o
   5   7   8       34.83       25.85      5.60 o
   6   7   8       99.36      106.44     17.42 o
   7   7   8      175.80      175.54     19.04 o
   8   7   8      145.16      128.90     11.11 o
  -7   8   8        7.57      -10.01      9.64 o
  -6   8   8      185.11      192.44     14.48 o
  -5   8   8        2.28       -8.38      7.51 o
  -4   8   8       54.69       36.80      8.58 o
  -3   8   8      180.14      187.51     13.64 o
  -2   8   8        0.56        8.11      5.69 o
  -1   8   8       16.76        3.11     11.82 o
   0   8   8       53.76       76.67     11.05 o
   1   8   8        0.08        0.98      8.85 o
   2   8   8       93.04      119.70     18.25 o
   3   8   8       24.95       37.31      9.79 o
   4   8   8        9.06      -20.00     13.87 o
   5   8   8       14.26        4.14      7.03 o
   6   8   8       61.59       58.88     17.57 o
   7   8   8      176.02      168.75     12.53 o
  -5   9   8       52.30       27.64     13.84 o
  -4   9   8       30.37       18.32     12.27 o
  -3   9   8       11.05       21.15     11.25 o
  -2   9   8        7.53        1.74      9.96 o
  -1   9   8       11.26       18.67     29.22 o
   0   9   8      301.32      320.67     26.67 o
   1   9   8       11.71       23.11      9.98 o
   2   9   8      236.67      264.00     20.13 o
   3   9   8        2.92        5.02      9.65 o
   4   9   8       89.63       70.97     23.70 o
   5   9   8       21.40       11.04     20.57 o
 -11   0   9        8.18        5.04     15.63 o
  -9   0   9      637.97      698.53     40.34 o
  -7   0   9      597.63      622.39     25.77 o
  -5   0   9      661.44      635.91     18.10 o
  -3   0   9      390.35      365.18     10.29 o
  -1   0   9      318.56      341.53      8.32 o
   1   0   9     4466.20     4520.08     75.49 o
   3   0   9     1120.42     1082.22     22.14 o
   5   0   9       30.22       29.30      7.06 o
   7   0   9       26.98       29.30      8.98 o
   9   0   9      124.47      125.56     20.12 o
  11   0   9        3.95       15.08     16.59 o
 -12   1   9       35.66       10.71     14.94 o
 -11   1   9       39.70       36.35     15.18 o
 -10   1   9       25.60       18.36     10.61 o
  -9   1   9        0.36       -5.14     15.35 o
  -8   1   9       72.21       72.32      8.25 o
  -7   1   9      180.45      172.10     11.67 o
  -6   1   9       81.89       85.75      5.09 o
  -5   1   9       10.39        8.84      3.37 o
  -4   1   9       46.25       41.95      3.89 o
  -3   1   9       49.72       48.05      2.96 o
  -2   1   9      732.48      694.34     11.29 o
  -1   1   9      927.93      954.99     14.21 o
   0   1   9        4.47        1.00      2.29 o
   1   1   9     1244.66     1283.63     17.06 o
   2   1   9      184.26      180.70      5.14 o
   3   1   9      599.81      624.94     10.53 o
   4   1   9      485.05      458.05     13.46 o
   5   1   9       12.79        9.00      5.04 o
   6   1   9     2450.75     2417.40     54.08 o
   7   1   9      133.51      153.79      7.51 o
   8   1   9       39.70       44.09     10.66 o
   9   1   9        1.84        6.44      9.00 o
  10   1   9        0.19        4.52     16.11 o
  11   1   9      175.76      218.88     19.95 o
 -11   2   9       22.72       66.06     18.61 o
 -10   2   9       97.96       82.41     19.49 o
  -9   2   9      130.73      109.43     12.86 o
  -8   2   9      662.57      674.98     24.48 o
  -7   2   9        0.99        3.39      6.30 o
  -6   2   9       20.59       24.93      4.87 o
  -5   2   9       35.37       32.20      3.66 o
  -4   2   9       29.74       26.14      7.84 o
  -3   2   9     1976.76     2040.98     29.39 o
  -2   2   9       83.59       70.68      3.06 o
  -1   2   9        6.27        6.35      1.92 o
   0   2   9      107.87      120.57      3.27 o
   1   2   9      840.01      828.73     12.80 o
   2   2   9      403.80      440.17      8.93 o
   3   2   9     1846.70     1978.56     28.14 o
   4   2   9      581.18      609.13     13.82 o
   5   2   9      907.58      895.52     17.65 o
   6   2   9     1271.32     1235.58     33.84 o
   7   2   9      194.42      179.69      7.73 o
   8   2   9      170.73      144.46      7.73 o
   9   2   9        7.81        0.54      9.30 o
  10   2   9        3.83      -16.65     12.38 o
  11   2   9        0.28       -1.59     11.49 o
 -11   3   9       34.60       36.21     18.66 o
 -10   3   9       72.53       70.14     23.70 o
  -9   3   9        0.99      -10.62      7.08 o
  -8   3   9        9.84        5.55      5.69 o
  -7   3   9      146.42      138.45      8.56 o
  -6   3   9       21.30       23.47      5.37 o
  -5   3   9      272.87      282.48      9.44 o
  -4   3   9      995.51     1035.49     19.32 o
  -3   3   9        3.01        5.86      2.27 o
  -2   3   9     1678.84     1693.73     24.71 o
  -1   3   9      154.58      165.73      4.27 o
   0   3   9     2036.61     2119.10     32.06 o
   1   3   9       26.43       30.04      2.61 o
   2   3   9        1.04        0.04      3.28 o
   3   3   9       45.03       38.59      3.02 o
   4   3   9       16.03       12.71      3.81 o
   5   3   9      156.45      160.63     20.57 o
   6   3   9      148.36      158.14      6.80 o
   7   3   9       52.50       52.49      7.84 o
   8   3   9      984.70      995.79     32.61 o
   9   3   9        2.25       -6.32      7.37 o
  10   3   9       68.62       77.20     19.36 o
  11   3   9       42.04       50.69     13.84 o
 -11   4   9       11.88      -19.56     26.62 o
 -10   4   9       89.21       87.22     15.62 o
  -9   4   9        1.49        5.49     14.60 o
  -8   4   9       34.95       39.30     14.45 o
  -7   4   9        0.12       -6.79      5.10 o
  -6   4   9       86.99       70.32      5.60 o
  -5   4   9       68.29       77.95     12.15 o
  -4   4   9      111.17      106.11      5.57 o
  -3   4   9        1.95       -0.77      1.80 o
  -2   4   9      491.03      482.36     13.82 o
  -1   4   9       63.56       77.23      4.71 o
   0   4   9     1036.32     1010.54     30.10 o
   1   4   9      304.57      310.86     11.85 o
   2   4   9      683.98      643.33     12.09 o
   3   4   9        0.83        3.63      2.49 o
   4   4   9      404.06      422.97     11.04 o
   5   4   9        2.34        6.38      4.65 o
   6   4   9      577.59      579.89     15.67 o
   7   4   9        3.55        7.83      6.08 o
   8   4   9      181.45      178.42     12.17 o
   9   4   9       48.78       45.91      9.58 o
  10   4   9       15.88       22.92     26.02 o
 -10   5   9       82.92       80.67     20.88 o
  -9   5   9        3.05       -4.30     11.02 o
  -8   5   9        2.94        4.01     10.70 o
  -7   5   9       37.65       46.35     15.83 o
  -6   5   9       72.84       82.72     11.21 o
  -5   5   9       58.91       34.59      5.32 o
  -4   5   9       59.56       59.27      3.63 o
  -3   5   9      372.85      346.50      7.23 o
  -2   5   9     2400.88     2424.62     52.31 o
  -1   5   9       34.59       33.77      4.77 o
   0   5   9       99.67      101.79     10.89 o
   1   5   9      209.85      213.12      5.93 o
   2   5   9       39.04       40.33      3.55 o
   3   5   9      194.50      198.23      6.08 o
   4   5   9       41.96       47.32      4.15 o
   5   5   9        7.13        7.19      4.37 o
   6   5   9      972.12     1040.01     34.99 o
   7   5   9        4.64        2.71      8.29 o
   8   5   9      692.89      705.41     56.25 o
   9   5   9       31.01       39.46     17.65 o
  10   5   9       21.11       10.76     13.41 o
  -9   6   9        2.44      -14.21     21.46 o
  -8   6   9      220.47      206.94     21.45 o
  -7   6   9      145.87      186.68     16.87 o
  -6   6   9       30.23       20.85     17.88 o
  -5   6   9      118.06      142.80      7.74 o
  -4   6   9      250.98      263.24     14.40 o
  -3   6   9       37.64       26.39     18.68 o
  -2   6   9       96.96      111.67     10.03 o
  -1   6   9      153.53      158.45      7.66 o
   0   6   9      184.64      173.00      9.91 o
   1   6   9      298.50      290.67     13.31 o
   2   6   9        1.67       -2.92      6.41 o
   3   6   9      503.91      467.37     11.31 o
   4   6   9      252.81      254.88     24.56 o
   5   6   9        1.17        3.76      7.31 o
   6   6   9      126.34       90.35     16.40 o
   7   6   9       18.75       14.56     16.44 o
   8   6   9        7.99        2.49      7.45 o
   9   6   9        0.30      -10.30     10.32 o
  -8   7   9       53.60       65.01     30.31 o
  -7   7   9      154.18      164.55     14.49 o
  -6   7   9       23.49       36.45     10.09 o
  -5   7   9       17.36       17.31     10.37 o
  -4   7   9       17.05       16.72     10.22 o
  -3   7   9       28.95       16.76      8.00 o
  -2   7   9        8.03       13.30      9.35 o
  -1   7   9       19.76       21.92      5.00 o
   0   7   9      603.86      665.08     19.45 o
   1   7   9       21.77       24.66     17.40 o
   2   7   9       35.69       37.38     10.06 o
   3   7   9      131.00      108.22      9.99 o
   4   7   9        2.93       -0.83      3.81 o
   5   7   9       42.39       48.02      6.31 o
   6   7   9      116.20      129.38      9.22 o
   7   7   9       11.52       10.57      7.60 o
   8   7   9       24.87       12.45      7.84 o
  -6   8   9       17.30        5.69     10.69 o
  -5   8   9       51.02       72.51     39.26 o
  -4   8   9       55.19       48.91     11.52 o
  -3   8   9       27.14       28.07      8.47 o
  -2   8   9        8.76       18.72      8.53 o
  -1   8   9       23.69       13.16      7.97 o
   0   8   9      119.15      118.76     13.46 o
   1   8   9       12.70        3.85     10.96 o
   2   8   9       59.32       75.54     14.07 o
   3   8   9      411.53      430.23     72.23 o
   4   8   9       24.59       13.30      9.20 o
   5   8   9       39.43       38.49      9.66 o
   6   8   9      100.32      102.58     20.62 o
  -4   9   9        0.91        8.20     11.85 o
  -3   9   9       26.10       20.59     13.49 o
  -2   9   9       32.38       45.39     13.84 o
  -1   9   9       70.55       69.69     13.83 o
   0   9   9       25.33       25.66     24.96 o
   1   9   9      319.26      350.41     58.64 o
   2   9   9        2.00       -3.62     18.18 o
   3   9   9       36.83       12.42     13.58 o
   4   9   9        2.08        3.98     15.08 o
 -10   0  10      643.98      658.75     42.66 o
  -8   0  10     1048.83     1143.63     60.76 o
  -6   0  10       30.55       40.39      7.11 o
  -4   0  10      198.21      201.40      8.27 o
  -2   0  10      115.14      116.18      5.35 o
   0   0  10     1777.22     1862.74     32.93 o
   2   0  10        7.26        3.98      3.48 o
   4   0  10     2007.28     1994.86     48.16 o
   6   0  10       93.41       78.26      8.72 o
   8   0  10        5.15       -1.01      9.13 o
  10   0  10       36.75       30.76     16.69 o
 -11   1  10       12.72       19.88     11.64 o
 -10   1  10       16.20       24.07     13.92 o
  -9   1  10       41.31       23.41     17.14 o
  -8   1  10       30.58       25.31      7.00 o
  -7   1  10       34.14       29.77      7.62 o
  -6   1  10      160.37      154.92      8.75 o
  -5   1  10      623.53      640.22     14.19 o
  -4   1  10     1180.63     1235.50     22.24 o
  -3   1  10      558.70      583.20     10.65 o
  -2   1  10      380.90      377.77      6.79 o
  -1   1  10      366.16      417.58      7.34 o
   0   1  10      157.57      154.28      4.13 o
   1   1  10      177.27      168.72      4.08 o
   2   1  10        3.52        4.54      1.93 o
   3   1  10       16.43       13.16      3.76 o
   4   1  10      469.40      466.04     20.83 o
   5   1  10       72.18       63.78      7.49 o
   6   1  10     1689.91     1761.60     34.36 o
   7   1  10      127.12      118.77      6.65 o
   8   1  10      202.07      175.45     15.35 o
   9   1  10        9.01       11.28      8.60 o
  10   1  10       15.34       33.71     11.55 o
  11   1  10       27.82       21.80     13.84 o
 -11   2  10       16.89        6.56     18.15 o
 -10   2  10      415.36      409.33     26.85 o
  -9   2  10      204.96      225.86     43.31 o
  -8   2  10       66.90       59.41      7.63 o
  -7   2  10      353.49      353.15     20.67 o
  -6   2  10       33.38       30.56      6.91 o
  -5   2  10        7.29       10.93      7.59 o
  -4   2  10       47.45       48.54      4.12 o
  -3   2  10       27.57       30.00      2.78 o
  -2   2  10     2010.05     2078.07     28.84 o
  -1   2  10      670.68      701.35     10.83 o
   0   2  10      722.66      721.46     16.24 o
   1   2  10      349.84      350.37      7.97 o
   2   2  10      275.01      294.45      6.80 o
   3   2  10      244.95      255.29      6.20 o
   4   2  10      465.65      473.61      8.66 o
   5   2  10        0.53        0.65      2.40 o
   6   2  10     1607.73     1595.16     29.54 o
   7   2  10        0.00       -0.19     12.30 o
   8   2  10        3.28        4.87      9.61 o
   9   2  10       30.19       43.10     28.67 o
  10   2  10       20.66       19.44     10.08 o
  11   2  10      111.39      125.86     16.84 o
 -11   3  10       79.01       81.08     28.29 o
 -10   3  10       89.47       41.80     18.61 o
  -9   3  10        5.06        3.95     11.44 o
  -8   3  10       28.86       31.26      8.52 o
  -7   3  10      270.31      269.47     11.19 o
  -6   3  10      227.60      208.70     16.99 o
  -5   3  10      628.69      625.77     15.59 o
  -4   3  10      188.52      194.64     13.84 o
  -3   3  10      263.24      252.39      6.56 o
  -2   3  10      303.52      292.07      6.78 o
  -1   3  10      850.91      881.46     21.33 o
   0   3  10      556.76      544.14     10.73 o
   1   3  10        7.45        8.77      2.77 o
   2   3  10      317.42      344.94      7.94 o
   3   3  10        1.92        5.27      2.85 o
   4   3  10      422.05      439.13     31.52 o
   5   3  10      567.89      528.41     14.38 o
   6   3  10       51.22       62.78      4.68 o
   7   3  10       45.46       60.10      8.31 o
   8   3  10       76.35       61.17      9.41 o
   9   3  10      286.73      322.35     21.28 o
  10   3  10       21.46       18.90     16.14 o
 -10   4  10       32.46       29.84     13.13 o
  -9   4  10        8.42       11.90     11.60 o
  -8   4  10        6.42        6.07     10.74 o
  -7   4  10       58.94       47.61     10.88 o
  -6   4  10        6.68        7.01      4.94 o
  -5   4  10        3.00        3.74      4.01 o
  -4   4  10       39.20       31.92      6.56 o
  -3   4  10        7.95       11.78      4.77 o
  -2   4  10      161.12      154.06      6.10 o
  -1   4  10      356.88      389.55     18.88 o
   0   4  10      282.50      283.06     24.25 o
   1   4  10     1184.51     1121.94     29.40 o
   2   4  10      247.91      234.01      6.94 o
   3   4  10      251.79      255.98      7.63 o
   4   4  10       20.29        8.76      4.45 o
   5   4  10      304.89      317.55     12.02 o
   6   4  10      421.17      380.84     22.72 o
   7   4  10       40.12       37.07      8.09 o
   8   4  10       26.81       37.81     12.15 o
   9   4  10       39.80       35.31      9.58 o
  10   4  10       25.33       21.46     11.30 o
 -10   5  10        0.58      -10.59     18.71 o
  -9   5  10       31.14       40.93     21.71 o
  -8   5  10       91.60       45.07     19.09 o
  -7   5  10      197.61      199.96     18.99 o
  -6   5  10        5.29       14.02      9.95 o
  -5   5  10      135.05      161.09      8.57 o
  -4   5  10      109.38      103.31      5.05 o
  -3   5  10      274.20      270.03      8.50 o
  -2   5  10        0.08       -1.26      1.44 o
  -1   5  10        2.09        3.60      0.84 o
   0   5  10      284.80      277.64      8.17 o
   1   5  10      568.47      596.44     12.94 o
   2   5  10      203.08      205.54      7.69 o
   3   5  10       56.71       54.76      5.09 o
   4   5  10       69.77       72.03      5.35 o
   5   5  10       73.99       75.55      6.56 o
   6   5  10       12.44       11.87     13.56 o
   7   5  10      217.83      211.56     33.71 o
   8   5  10       17.38       17.95      8.97 o
   9   5  10       14.11        0.94      9.58 o
  -9   6  10       12.23       62.12     20.17 o
  -8   6  10       14.51       24.32     11.87 o
  -7   6  10      387.49      384.65     25.94 o
  -6   6  10       35.44       35.46      5.56 o
  -5   6  10       50.51       57.14      5.43 o
  -4   6  10        0.82        6.42      7.11 o
  -3   6  10       87.25       86.41      9.40 o
  -2   6  10       31.61       36.01     11.04 o
  -1   6  10      381.12      391.04     20.25 o
   0   6  10      134.78      123.72     19.14 o
   1   6  10       41.91       55.62      8.09 o
   2   6  10      324.07      335.80      8.09 o
   3   6  10       75.18       70.87      5.80 o
   4   6  10      107.47       99.90      9.96 o
   5   6  10        1.42       -1.38      4.46 o
   6   6  10       30.12       28.20      8.50 o
   7   6  10      107.80      111.81     12.43 o
   8   6  10       53.80       47.45     17.60 o
  -7   7  10       13.69       18.35     10.89 o
  -6   7  10       26.25       11.48      9.06 o
  -5   7  10        4.43        0.71     10.92 o
  -4   7  10      175.46      188.72     21.93 o
  -3   7  10        0.02       -5.01      7.54 o
  -2   7  10      188.63      171.64     13.36 o
  -1   7  10        8.19        9.73      8.24 o
   0   7  10        7.21        7.53      9.52 o
   1   7  10       10.63        6.43      7.61 o
   2   7  10        3.41       -5.64      9.30 o
   3   7  10       33.09       24.47      8.06 o
   4   7  10      175.61      180.19     13.36 o
   5   7  10      130.32      126.15     21.73 o
   6   7  10      184.04      164.46     11.86 o
   7   7  10        0.13       -0.46      6.05 o
  -6   8  10       43.05       45.26     14.06 o
  -5   8  10        7.99       28.08     13.22 o
  -4   8  10        0.50       -5.02      8.55 o
  -3   8  10        6.29        4.70     12.56 o
  -2   8  10       85.44       75.67     13.56 o
  -1   8  10      192.32      189.69     14.38 o
   0   8  10      216.02      254.22     15.99 o
   1   8  10        7.88       -6.95     11.68 o
   2   8  10       62.54       57.56     11.42 o
   3   8  10        4.12        6.44      9.81 o
   4   8  10      126.61      103.10     18.10 o
   5   8  10        4.96        2.88     21.91 o
   6   8  10       47.63       50.02     19.72 o
  -3   9  10        0.02       -8.02     14.12 o
  -2   9  10       42.83       55.56     19.67 o
  -1   9  10        8.13        4.32     12.93 o
   0   9  10        1.26        7.76     19.19 o
   1   9  10       67.51       70.34     14.23 o
   2   9  10       37.10       44.49     13.00 o
   3   9  10        0.28       -6.56     15.18 o
 -11   0  11       27.15      -14.57     16.14 o
  -9   0  11      208.79      207.20     29.10 o
  -7   0  11      193.38      187.03     15.38 o
  -5   0  11        0.38        1.51      5.04 o
  -3   0  11     1263.94     1326.63     26.17 o
  -1   0  11     1080.53     1049.95     21.83 o
   1   0  11      572.83      597.99     14.27 o
   3   0  11       25.36       13.06      4.08 o
   5   0  11       45.86       43.87      7.16 o
   7   0  11      129.22      142.20     12.30 o
   9   0  11      209.68      173.76     18.96 o
  11   0  11       14.88        7.51     17.60 o
 -11   1  11      160.11      140.50     30.53 o
 -10   1  11      128.27      124.62     18.98 o
  -9   1  11      314.27      311.71     22.87 o
  -8   1  11       25.59       21.58      7.83 o
  -7   1  11      308.37      316.20     18.10 o
  -6   1  11      202.67      185.88      9.06 o
  -5   1  11       95.74       99.69      6.54 o
  -4   1  11       33.22       38.25      8.12 o
  -3   1  11        4.98        6.23      3.21 o
  -2   1  11      340.10      356.74     11.02 o
  -1   1  11      311.87      305.22      6.11 o
   0   1  11      136.55      136.10      8.60 o
   1   1  11      140.58      149.00      4.46 o
   2   1  11      415.67      444.61      8.70 o
   3   1  11      123.97      111.57      4.19 o
   4   1  11       76.51       77.38      6.81 o
   5   1  11      901.41      999.36     27.10 o
   6   1  11      332.95      341.47     14.88 o
   7   1  11       55.09       50.03      5.58 o
   8   1  11       19.30       21.08      6.98 o
   9   1  11       69.43       64.18     11.36 o
  10   1  11       26.05       17.11     10.15 o
  11   1  11       51.12       64.08     14.99 o
 -11   2  11      152.82      119.10     22.54 o
 -10   2  11      118.96      100.75     26.17 o
  -9   2  11        0.14       -4.13      9.64 o
  -8   2  11        3.58       -1.17     10.84 o
  -7   2  11       24.08       27.98      6.92 o
  -6   2  11       76.84       76.56      9.08 o
  -5   2  11      132.85      137.72      6.95 o
  -4   2  11       42.14       41.11      3.56 o
  -3   2  11       48.67       39.13      3.17 o
  -2   2  11      357.49      332.43     13.94 o
  -1   2  11     2433.44     2535.24     35.07 o
   0   2  11      106.99       92.63      5.18 o
   1   2  11      154.61      155.88      5.74 o
   2   2  11       28.95       24.99      6.08 o
   3   2  11        0.01        6.87      4.56 o
   4   2  11        1.08       -1.02      3.94 o
   5   2  11       10.32       14.82      5.09 o
   6   2  11        8.68        8.14      3.60 o
   7   2  11      474.10      486.09     17.15 o
   8   2  11      134.93      148.89     30.89 o
   9   2  11      128.32      119.54     12.22 o
  10   2  11      113.69      113.59     13.97 o
 -10   3  11        0.45       17.65     24.71 o
  -9   3  11       34.06       42.91     14.60 o
  -8   3  11       37.45       53.07     13.43 o
  -7   3  11        0.44        1.82      4.20 o
  -6   3  11       76.28       72.37      6.88 o
  -5   3  11      165.13      148.65     12.78 o
  -4   3  11      827.61      790.69     16.00 o
  -3   3  11       24.63       25.64      3.21 o
  -2   3  11      230.34      213.36      6.02 o
  -1   3  11      319.33      310.60      7.21 o
   0   3  11       13.20       21.92      3.68 o
   1   3  11      697.56      707.68     14.75 o
   2   3  11      146.52      144.87      5.35 o
   3   3  11       52.65       63.63      4.54 o
   4   3  11     2023.95     2042.31     36.40 o
   5   3  11        2.49        2.50      4.26 o
   6   3  11      536.74      517.46     12.84 o
   7   3  11       55.69       47.15      9.16 o
   8   3  11       18.37       11.40     10.37 o
   9   3  11       13.31       18.28      9.09 o
  10   3  11        3.82        7.17      9.67 o
 -10   4  11       63.43       42.52     13.87 o
  -9   4  11       35.86       25.65     13.52 o
  -8   4  11       69.32       79.66     16.81 o
  -7   4  11        1.99       -1.14      9.43 o
  -6   4  11       99.13      109.39     12.90 o
  -5   4  11      136.59      144.16      6.73 o
  -4   4  11       99.68      101.27      5.42 o
  -3   4  11      184.55      172.88      6.26 o
  -2   4  11        0.80       -0.50      2.53 o
  -1   4  11      266.14      258.99      7.07 o
   0   4  11       71.86       64.32      3.63 o
   1   4  11       99.34       90.03      4.79 o
   2   4  11      313.47      313.68      8.15 o
   3   4  11        6.06        5.72      3.72 o
   4   4  11      181.81      173.04      9.76 o
   5   4  11      225.52      236.01      9.57 o
   6   4  11      257.79      259.19     14.72 o
   7   4  11       68.71       66.81     10.26 o
   8   4  11      122.60      111.75     11.19 o
   9   4  11        5.40        0.16     18.71 o
  -9   5  11       24.60       26.22     12.97 o
  -8   5  11      128.70      152.74     17.45 o
  -7   5  11       60.19       78.66     13.54 o
  -6   5  11      139.34      143.47      9.48 o
  -5   5  11        7.91        6.19      4.06 o
  -4   5  11        1.86       10.36      2.91 o
  -3   5  11        3.30        2.87      3.50 o
  -2   5  11      325.11      330.39      7.78 o
  -1   5  11        1.76       -1.26      1.09 o
   0   5  11        2.75        1.62      3.28 o
   1   5  11       36.04       30.53      3.25 o
   2   5  11        9.98        1.41      3.76 o
   3   5  11       73.42       64.07      4.30 o
   4   5  11       71.66       84.94      7.55 o
   5   5  11       11.01       18.88      5.63 o
   6   5  11      284.12      309.94     22.82 o
   7   5  11       46.20       32.92     10.79 o
   8   5  11       10.42       18.84      9.93 o
   9   5  11       18.43        2.03      9.14 o
  -8   6  11       27.67       40.77     20.67 o
  -7   6  11       62.45       48.15     10.86 o
  -6   6  11      133.36      134.67     12.99 o
  -5   6  11        3.86        9.26      9.58 o
  -4   6  11       81.85       70.59      9.40 o
  -3   6  11       10.39       -0.48      8.10 o
  -2   6  11      117.72      129.98     13.77 o
  -1   6  11        7.28       16.35      8.09 o
   0   6  11        2.63       -1.07     17.07 o
   1   6  11      337.05      323.07     21.53 o
   2   6  11      111.87      119.16      4.61 o
   3   6  11       22.11       28.02      4.83 o
   4   6  11       41.90       44.83     11.93 o
   5   6  11       17.91        6.17      6.02 o
   6   6  11      136.02      131.32     14.25 o
   7   6  11        1.59        2.44      6.90 o
   8   6  11      196.10      183.52     13.70 o
  -7   7  11      223.88      236.68     52.24 o
  -6   7  11        1.74        9.74     10.17 o
  -5   7  11       50.90       86.57     13.26 o
  -4   7  11       41.53       59.98     11.23 o
  -3   7  11       14.31       13.31      9.66 o
  -2   7  11        6.81       29.61      8.65 o
  -1   7  11       21.86       33.97     17.14 o
   0   7  11        5.45      -11.41      7.60 o
   1   7  11      242.30      256.11     17.03 o
   2   7  11       11.42       15.91      8.31 o
   3   7  11       95.13       88.47     14.57 o
   4   7  11      267.28      278.67     16.65 o
   5   7  11       91.85       90.33     21.66 o
   6   7  11       69.32       72.21      8.42 o
   7   7  11        7.23       20.10      7.80 o
  -5   8  11       67.10       45.67     14.09 o
  -4   8  11        0.88       -2.14     11.09 o
  -3   8  11        4.87        4.82     15.08 o
  -2   8  11        1.68       -1.83      9.58 o
  -1   8  11      121.61      110.05     13.92 o
   0   8  11        0.82       14.77      9.39 o
   1   8  11       20.75       30.77     10.20 o
   2   8  11        1.72        4.11     13.31 o
   3   8  11        9.15       14.64      9.37 o
   4   8  11       32.24       40.45     17.50 o
   5   8  11       41.52       50.53     15.86 o
  -1   9  11       77.83       85.17     22.39 o
   0   9  11        6.52       34.34     18.71 o
   1   9  11       56.54       63.54     21.13 o
  -8   0  12       19.44       21.58     20.02 o
  -6   0  12        6.47        0.00      5.04 o
  -4   0  12      220.26      217.63      8.62 o
  -2   0  12       89.12       76.29      5.50 o
   0   0  12        0.00       -2.52      3.53 o
   2   0  12      458.26      471.52     13.67 o
   4   0  12      184.45      170.79      8.22 o
   6   0  12      193.22      177.29     13.77 o
   8   0  12        3.94       -8.52      9.58 o
  10   0  12       63.13       54.56     21.23 o
 -10   1  12       15.94       17.92     19.19 o
  -9   1  12       22.74       19.29     10.16 o
  -8   1  12       37.89       10.06     19.21 o
  -7   1  12       31.12       26.88     14.04 o
  -6   1  12      253.16      263.61     11.85 o
  -5   1  12        0.53        0.74      3.41 o
  -4   1  12       90.12       83.38      4.60 o
  -3   1  12       28.35       27.41      3.11 o
  -2   1  12      271.60      268.72      6.24 o
  -1   1  12       17.73       17.43      2.85 o
   0   1  12      101.85       96.24      4.14 o
   1   1  12      141.32      143.01      4.65 o
   2   1  12      426.17      381.41      9.86 o
   3   1  12      706.43      703.61     12.20 o
   4   1  12      762.09      765.37     14.05 o
   5   1  12       11.47        9.59      3.29 o
   6   1  12       58.31       65.43      7.13 o
   7   1  12        0.79       -8.35      6.11 o
   8   1  12      160.64      144.98     11.08 o
   9   1  12       68.66       96.67     20.32 o
  10   1  12        3.73        0.73      9.47 o
 -10   2  12        1.09      -17.65     16.24 o
  -9   2  12       23.40       38.42     17.25 o
  -8   2  12      234.24      252.70     14.60 o
  -7   2  12      122.01      108.51     33.81 o
  -6   2  12        3.96        0.37      4.35 o
  -5   2  12      163.30      160.86     12.48 o
  -4   2  12      190.60      191.74      7.60 o
  -3   2  12     1084.99     1062.41     21.20 o
  -2   2  12        5.16       10.12      3.03 o
  -1   2  12     2036.82     2053.18     32.37 o
   0   2  12       67.05       72.76      4.46 o
   1   2  12        6.54        4.78      3.41 o
   2   2  12        0.18        5.06      3.75 o
   3   2  12      168.76      143.29      6.26 o
   4   2  12     1626.55     1541.44     29.28 o
   5   2  12       62.31       64.40      7.06 o
   6   2  12       68.28       65.86      4.58 o
   7   2  12       82.54       95.38      9.46 o
   8   2  12        1.34       23.70      8.63 o
   9   2  12        5.85       13.80     14.12 o
  10   2  12        1.11       -2.78     16.59 o
 -10   3  12        0.42      -13.06     17.70 o
  -9   3  12       58.63       58.54     13.64 o
  -8   3  12        0.49       -2.11     10.72 o
  -7   3  12       45.13       35.92     12.35 o
  -6   3  12       17.45        2.37     13.06 o
  -5   3  12       10.20        8.06      3.90 o
  -4   3  12        4.13        7.06      4.79 o
  -3   3  12      473.35      468.15     11.20 o
  -2   3  12      136.36      124.66      5.05 o
  -1   3  12     1109.65     1141.60     20.30 o
   0   3  12      341.95      393.61     10.09 o
   1   3  12      309.99      308.54     15.78 o
   2   3  12      574.22      600.59     14.39 o
   3   3  12       49.46       41.76      4.77 o
   4   3  12       30.84       40.67      5.05 o
   5   3  12      221.63      200.62      7.86 o
   6   3  12      150.14      137.67     11.72 o
   7   3  12      205.53      247.64     14.76 o
   8   3  12      168.14      173.78     13.33 o
   9   3  12        1.75        0.26     13.08 o
  -9   4  12        1.70       -0.24     12.07 o
  -8   4  12       22.36       32.98     11.83 o
  -7   4  12      120.26      139.23     40.24 o
  -6   4  12        0.02       -1.42      4.41 o
  -5   4  12      113.55      114.10      8.18 o
  -4   4  12      103.31      103.46     10.59 o
  -3   4  12     1378.66     1435.11     33.23 o
  -2   4  12        0.83       -0.26      3.78 o
  -1   4  12      286.41      290.12      7.64 o
   0   4  12        1.83        0.55      3.20 o
   1   4  12       85.45       89.89      5.52 o
   2   4  12       84.90       90.51      5.03 o
   3   4  12      141.67      154.29      8.04 o
   4   4  12      357.64      332.38     10.11 o
   5   4  12      346.52      392.62     15.06 o
   6   4  12      161.54      171.20     19.41 o
   7   4  12      236.69      242.26     14.90 o
   8   4  12       53.32       47.21      9.39 o
   9   4  12      171.11      162.27     23.83 o
  -8   5  12       23.82       31.53     13.78 o
  -7   5  12        2.73       -6.69     31.82 o
  -6   5  12       88.76       80.84     11.98 o
  -5   5  12        5.84       17.02      4.89 o
  -4   5  12        0.00       -2.98      6.81 o
  -3   5  12        0.02        0.86      6.58 o
  -2   5  12      184.22      181.51     11.57 o
  -1   5  12      564.04      610.50     17.85 o
   0   5  12        1.43       -1.40      2.48 o
   1   5  12      396.76      410.88     22.99 o
   2   5  12      346.40      326.85     13.05 o
   3   5  12       67.22       61.32      9.16 o
   4   5  12       48.07       43.41      9.58 o
   5   5  12      101.47       90.66      7.97 o
   6   5  12        3.85       -0.30      6.56 o
   7   5  12       19.43        8.81     11.07 o
   8   5  12        5.35        5.87      8.76 o
  -7   6  12       10.11       16.67      6.83 o
  -6   6  12        1.97        4.19      5.66 o
  -5   6  12       94.88       93.46      7.47 o
  -4   6  12        6.15        9.33      8.32 o
  -3   6  12      312.24      315.67     17.26 o
  -2   6  12       21.11       16.67     11.12 o
  -1   6  12      157.51      185.64     17.35 o
   0   6  12        0.01        0.84      9.10 o
   1   6  12       90.89       73.68     10.72 o
   2   6  12        0.17        2.77     10.11 o
   3   6  12      361.52      398.42     19.55 o
   4   6  12        0.99        4.02     10.11 o
   5   6  12      707.25      713.55     27.15 o
   6   6  12       10.63       25.24     14.98 o
   7   6  12      175.56      172.41     20.83 o
  -6   7  12       93.08       89.69     13.29 o
  -5   7  12        0.07       11.46     13.30 o
  -4   7  12        2.16       12.34     18.88 o
  -3   7  12       99.91       89.61     12.19 o
  -2   7  12      161.83      197.73     24.08 o
  -1   7  12      291.55      308.00     19.08 o
   0   7  12      111.53       99.91     10.84 o
   1   7  12        7.81        2.32      9.88 o
   2   7  12       38.36       50.63     13.01 o
   3   7  12        0.97        6.08      9.43 o
   4   7  12        0.37        8.78     12.30 o
   5   7  12       20.89       -6.56      9.18 o
   6   7  12       14.95       13.15      9.03 o
  -4   8  12       44.46       37.06     14.03 o
  -3   8  12       11.80       13.62      9.68 o
  -2   8  12        0.43       15.69     11.55 o
  -1   8  12       33.32       31.69     10.68 o
   0   8  12       21.61       26.08     16.94 o
   1   8  12      165.97      162.46     14.70 o
   2   8  12      167.60      190.49     16.22 o
   3   8  12       89.73       85.44     11.73 o
  -9   0  13       86.03       71.65     18.61 o
  -7   0  13      289.28      283.64     30.25 o
  -5   0  13       46.07       47.50      9.58 o
  -3   0  13     2272.40     2296.35     45.18 o
  -1   0  13       67.31       65.70      4.39 o
   1   0  13      409.44      423.11     13.87 o
   3   0  13      265.39      273.15     10.39 o
   5   0  13      328.53      333.31     13.92 o
   7   0  13       52.82       22.64      9.63 o
   9   0  13        0.67       14.07     16.69 o
 -10   1  13       10.89       45.99     18.25 o
  -9   1  13        9.25       11.99      9.95 o
  -8   1  13        2.80        8.41     10.13 o
  -7   1  13        0.48        6.32      8.84 o
  -6   1  13      168.16      183.85     10.48 o
  -5   1  13       59.67       58.35      4.95 o
  -4   1  13      830.55      863.66     16.49 o
  -3   1  13     1033.30     1066.20     17.54 o
  -2   1  13       60.80       56.58      7.79 o
  -1   1  13      127.88      115.44      4.10 o
   0   1  13        1.63        1.39      2.53 o
   1   1  13      190.97      193.58      5.69 o
   2   1  13        2.33        8.21      2.49 o
   3   1  13      145.36      145.23      5.31 o
   4   1  13       31.45       24.77      3.53 o
   5   1  13      135.05      120.95     10.03 o
   6   1  13        0.01        0.14      4.06 o
   7   1  13        6.51        6.21      3.98 o
   8   1  13       34.77       30.11      7.98 o
   9   1  13       13.52       11.45      9.33 o
 -10   2  13        1.48       -7.01     18.56 o
  -9   2  13       87.52       73.57     19.67 o
  -8   2  13       52.74       32.29     15.68 o
  -7   2  13       64.08       44.49     17.37 o
  -6   2  13       13.17       14.59      5.27 o
  -5   2  13      769.93      777.33     17.43 o
  -4   2  13        5.18        8.09      8.32 o
  -3   2  13      111.89      103.30      5.05 o
  -2   2  13        4.55        2.75      3.37 o
  -1   2  13      540.28      548.53     12.08 o
   0   2  13       23.77       16.54      5.27 o
   1   2  13      398.18      396.28     10.75 o
   2   2  13       50.26       41.95     12.13 o
   3   2  13       80.22       87.29      5.49 o
   4   2  13       10.33        9.30      6.33 o
   5   2  13      143.94      136.57      6.86 o
   6   2  13       37.82       21.24      5.21 o
   7   2  13       11.72       15.44      5.40 o
   8   2  13       38.34       42.78     10.41 o
   9   2  13        0.64       12.43     10.31 o
  -9   3  13      110.35       82.93     15.73 o
  -8   3  13       41.87       51.99     18.63 o
  -7   3  13        8.63        8.00     11.88 o
  -6   3  13      217.91      220.48     12.14 o
  -5   3  13       34.48       37.42      5.50 o
  -4   3  13        2.62       -0.76      3.57 o
  -3   3  13       95.11       94.60      4.61 o
  -2   3  13       84.36       76.98      4.54 o
  -1   3  13        2.31        0.68      3.78 o
   0   3  13       19.10       12.34      4.06 o
   1   3  13       24.00       33.39      7.11 o
   2   3  13        4.96       20.38      6.20 o
   3   3  13        2.91        6.10      4.29 o
   4   3  13      195.54      191.80      7.68 o
   5   3  13       70.75       66.31     12.28 o
   6   3  13      655.95      636.37     19.59 o
   7   3  13       22.19       17.23     13.64 o
   8   3  13      132.43      146.85     13.52 o
   9   3  13       56.37       54.49     11.26 o
  -9   4  13        0.47        6.51     13.33 o
  -8   4  13      136.59      161.30     19.22 o
  -7   4  13       35.72       27.52      7.94 o
  -6   4  13        3.48        8.41      9.35 o
  -5   4  13        7.07        5.12      5.31 o
  -4   4  13      108.23      100.62     16.67 o
  -3   4  13       63.99       69.83      9.30 o
  -2   4  13       65.25       65.44      7.44 o
  -1   4  13      195.49      177.75      7.98 o
   0   4  13       62.16       66.78     11.22 o
   1   4  13        0.01        1.82      3.37 o
   2   4  13       86.82      105.04     12.73 o
   3   4  13        0.82       -8.58      6.07 o
   4   4  13       20.99       12.49      5.70 o
   5   4  13      160.02      200.75     11.02 o
   6   4  13        3.81        3.21     10.31 o
   7   4  13        4.76       -4.11      7.37 o
   8   4  13        0.47      -10.63      7.09 o
  -8   5  13        3.76       16.03     17.14 o
  -7   5  13       57.90       72.19     11.74 o
  -6   5  13       32.85       24.57      7.33 o
  -5   5  13        0.65      -10.93      7.29 o
  -4   5  13      470.56      509.63     19.19 o
  -3   5  13        6.11        3.31      6.28 o
  -2   5  13      130.13      135.98      7.73 o
  -1   5  13        0.01        3.49      3.53 o
   0   5  13      372.18      378.60     14.37 o
   1   5  13       45.79       42.20      5.58 o
   2   5  13       79.38       93.06      7.81 o
   3   5  13      126.90      108.22      8.53 o
   4   5  13      199.35      181.75     11.04 o
   5   5  13        0.27        4.34      7.13 o
   6   5  13      278.56      280.56     14.84 o
   7   5  13        2.19        3.00     11.04 o
  -7   6  13       66.83       71.30     19.19 o
  -6   6  13        1.66        5.19     11.73 o
  -5   6  13        4.43       11.04      9.63 o
  -4   6  13        1.88        0.45     22.99 o
  -3   6  13      126.29      113.34     12.44 o
  -2   6  13      231.56      240.16     16.20 o
  -1   6  13       13.81        9.04      8.84 o
   0   6  13      210.15      204.84     20.75 o
   1   6  13       28.93       31.77     12.66 o
   2   6  13        0.04        4.51      6.78 o
   3   6  13        0.10        0.06      4.46 o
   4   6  13        2.95       -1.13      5.62 o
   5   6  13       92.85       99.98      8.47 o
   6   6  13       18.03       13.03      6.72 o
  -5   7  13       37.72       68.86     21.56 o
  -4   7  13       41.00       61.64     24.03 o
  -3   7  13       18.07       17.12     12.61 o
  -2   7  13      166.90      138.18     13.41 o
  -1   7  13       66.90       69.57     13.16 o
   0   7  13        3.26       -2.32      8.93 o
   1   7  13       11.57       11.08      9.45 o
   2   7  13       86.55       68.39     12.16 o
   3   7  13        0.35      -10.73      9.35 o
   4   7  13        2.42      -10.45     12.38 o
   5   7  13        4.82        1.78     10.35 o
  -2   8  13        0.17       34.34     26.32 o
  -1   8  13       66.26       64.57     12.13 o
   0   8  13        4.87        8.53     10.39 o
   1   8  13      226.65      223.13     25.82 o
   2   8  13       27.79       19.71     10.47 o
  -8   0  14        3.48      -10.59     13.16 o
  -6   0  14      190.81      187.63     14.77 o
  -4   0  14        8.24       14.07      5.04 o
  -2   0  14       49.36       36.21      5.14 o
   0   0  14      204.42      175.53      8.32 o
   2   0  14     1367.36     1336.46     34.49 o
   4   0  14       21.70       23.75      5.50 o
   6   0  14        3.12       10.03      5.55 o
   8   0  14      254.73      279.10     23.25 o
  -9   1  14        0.53       15.63     15.63 o
  -8   1  14      104.00       97.71     15.18 o
  -7   1  14        1.41        5.02      8.36 o
  -6   1  14       21.41       17.32      7.07 o
  -5   1  14      103.78       95.00      6.64 o
  -4   1  14        1.38       -4.06      5.04 o
  -3   1  14      545.64      524.12     12.35 o
  -2   1  14       30.49       31.36      3.72 o
  -1   1  14        5.69        7.26      2.87 o
   0   1  14       48.42       47.79      3.57 o
   1   1  14      157.21      149.58      5.39 o
   2   1  14       81.21       84.58      8.60 o
   3   1  14      552.81      521.99     21.63 o
   4   1  14      670.27      708.08     16.64 o
   5   1  14        4.67        3.97      3.48 o
   6   1  14      646.38      705.25     24.94 o
   7   1  14       56.15       69.18      9.76 o
   8   1  14        8.25       -8.40     14.14 o
   9   1  14        0.05      -13.12     10.39 o
  -9   2  14       15.01       37.87     19.06 o
  -8   2  14       25.03       23.16     12.56 o
  -7   2  14       30.84       21.06      8.82 o
  -6   2  14       17.42       33.46      5.99 o
  -5   2  14        0.07       -0.12      6.81 o
  -4   2  14        3.20        2.34      5.27 o
  -3   2  14        8.79       10.83      4.06 o
  -2   2  14       71.48       70.90      4.41 o
  -1   2  14       14.78        4.63      2.77 o
   0   2  14       65.63       68.58      8.55 o
   1   2  14       94.46       87.02      8.24 o
   2   2  14      185.57      159.42      6.78 o
   3   2  14        9.08        6.14      4.80 o
   4   2  14      129.41      131.86      7.46 o
   5   2  14        0.62       -3.59      5.22 o
   6   2  14      119.50      101.89     11.02 o
   7   2  14        0.41        4.62      5.52 o
   8   2  14        9.07       -4.42      8.82 o
   9   2  14       19.01       15.63     10.14 o
  -8   3  14       22.30       18.84      9.78 o
  -7   3  14        0.32       -6.15      7.79 o
  -6   3  14       20.25       28.50      7.68 o
  -5   3  14       34.28       41.19     13.14 o
  -4   3  14       20.79       23.49      6.07 o
  -3   3  14        4.75        8.82      5.86 o
  -2   3  14        5.83        4.15      4.09 o
  -1   3  14       63.30       67.75      9.35 o
   0   3  14       33.89       49.31      6.88 o
   1   3  14      208.02      197.14      8.49 o
   2   3  14       37.77       42.92      5.13 o
   3   3  14        0.14       -7.94      5.29 o
   4   3  14      248.16      260.84     15.70 o
   5   3  14       13.18       25.29      7.19 o
   6   3  14      301.30      307.65     15.30 o
   7   3  14       20.12       23.15     10.11 o
   8   3  14       42.52       34.56     20.37 o
  -8   4  14       48.35       34.17     11.14 o
  -7   4  14        5.65        1.53      7.57 o
  -6   4  14       54.76       47.83     12.40 o
  -5   4  14        1.24        8.72      5.47 o
  -4   4  14       20.89       17.26      5.20 o
  -3   4  14       19.42       27.67     16.09 o
  -2   4  14      188.68      188.43     14.12 o
  -1   4  14      233.87      242.04     11.54 o
   0   4  14       76.58       97.25     10.11 o
   1   4  14        1.89       -2.09      5.33 o
   2   4  14      285.41      284.24     12.28 o
   3   4  14      212.29      239.36     11.74 o
   4   4  14       15.81        1.07      4.40 o
   5   4  14        0.53        3.49      6.64 o
   6   4  14        1.60       -4.93      6.20 o
   7   4  14      257.95      281.08     21.78 o
  -7   5  14       33.25       24.41      6.88 o
  -6   5  14       13.62       30.09     12.86 o
  -5   5  14      183.03      173.76     11.21 o
  -4   5  14        4.97       10.06      5.54 o
  -3   5  14       24.24       22.45      6.35 o
  -2   5  14      131.40      147.96     13.41 o
  -1   5  14        8.53        7.73      8.55 o
   0   5  14       10.63        8.16      4.11 o
   1   5  14        1.14        2.39      5.77 o
   2   5  14       63.50       85.31      7.36 o
   3   5  14       54.33       43.59      6.98 o
   4   5  14        1.16        4.54      5.52 o
   5   5  14      300.10      323.21     15.41 o
   6   5  14       36.08       30.01      8.34 o
   7   5  14       62.86       50.02     13.21 o
  -6   6  14        0.12        8.24     12.23 o
  -5   6  14        3.79        0.57     10.03 o
  -4   6  14        3.42        1.09      9.32 o
  -3   6  14      111.67      136.51     13.57 o
  -2   6  14       35.77       30.62     12.56 o
  -1   6  14      128.27      133.64     12.66 o
   0   6  14      145.41      167.15     14.41 o
   1   6  14       22.95       33.17     10.71 o
   2   6  14       44.22       34.36     10.87 o
   3   6  14        2.51        4.48      5.35 o
   4   6  14       73.59       72.50     12.71 o
   5   6  14       41.45       32.71      8.35 o
  -4   7  14        5.36      -13.84     13.13 o
  -3   7  14       30.18       34.17     12.28 o
  -2   7  14        3.56        0.89      4.85 o
  -1   7  14       43.44       49.88     11.23 o
   0   7  14       14.76       15.53     25.26 o
   1   7  14      152.02      182.30     15.68 o
   2   7  14       20.62       28.02     14.45 o
   3   7  14       87.75       97.83     15.26 o
  -7   0  15       18.11       16.69     10.08 o
  -5   0  15      459.14      458.92     26.93 o
  -3   0  15      154.63      158.13      9.03 o
  -1   0  15       42.96       47.50      6.50 o
   1   0  15        4.12       -1.01      4.03 o
   3   0  15       18.04       50.98      6.40 o
   5   0  15      170.10      163.28     10.89 o
   7   0  15       16.00       30.76     16.19 o
  -8   1  15       47.89       44.10     10.69 o
  -7   1  15        6.72       16.24     11.52 o
  -6   1  15      235.15      232.40     10.51 o
  -5   1  15       93.02      107.13      8.13 o
  -4   1  15       72.89       68.42      7.06 o
  -3   1  15      101.46      110.63      7.31 o
  -2   1  15       17.48       17.16      3.85 o
  -1   1  15      511.78      519.50     16.34 o
   0   1  15       51.59       53.39      4.32 o
   1   1  15       92.40      105.37      5.31 o
   2   1  15      198.15      203.78     15.15 o
   3   1  15       47.95       48.10      3.74 o
   4   1  15       40.07       47.90      6.56 o
   5   1  15        3.32        6.55      4.73 o
   6   1  15        1.02        3.83      6.07 o
   7   1  15      137.34      109.26     10.92 o
   8   1  15      119.14      100.79     12.59 o
  -8   2  15       12.68      -10.41     12.86 o
  -7   2  15       23.97       19.95     20.09 o
  -6   2  15       65.10       81.75     37.59 o
  -5   2  15      158.65      149.34     14.52 o
  -4   2  15       41.35       39.50     12.83 o
  -3   2  15       23.32       19.67      7.59 o
  -2   2  15       11.01       15.67      4.93 o
  -1   2  15        2.87        0.00      3.96 o
   0   2  15       88.29       71.98      9.51 o
   1   2  15        1.91        6.97      5.46 o
   2   2  15        3.08       14.18      9.28 o
   3   2  15        7.90        5.62      5.55 o
   4   2  15      150.04      140.34      7.78 o
   5   2  15      169.65      175.60     11.77 o
   6   2  15       86.88       72.26      9.45 o
   7   2  15      140.18      161.07     12.24 o
   8   2  15       18.85       23.31     10.21 o
  -8   3  15        2.92      -11.03      8.80 o
  -7   3  15       51.80       64.88      9.96 o
  -6   3  15      166.68      172.95     17.83 o
  -5   3  15        3.10       -0.16      4.60 o
  -4   3  15       36.86       19.75      7.54 o
  -3   3  15       55.31       50.17      7.47 o
  -2   3  15       17.98        9.21      5.46 o
  -1   3  15       56.25       58.15      7.38 o
   0   3  15       41.56       38.61      6.49 o
   1   3  15        3.76       -0.95      5.52 o
   2   3  15        6.52       14.37      5.74 o
   3   3  15       65.62       57.02      7.17 o
   4   3  15       43.87       38.05      6.64 o
   5   3  15       55.89       64.58      8.18 o
   6   3  15        1.02       16.82     17.85 o
   7   3  15       22.67       19.80     12.91 o
  -7   4  15       18.02       15.28      7.47 o
  -6   4  15        4.91       -0.07      6.58 o
  -5   4  15      104.55      108.89     11.14 o
  -4   4  15      165.70      164.67     10.25 o
  -3   4  15      121.56      117.87     12.96 o
  -2   4  15      549.82      579.56     20.92 o
  -1   4  15       39.02       35.65      6.17 o
   0   4  15       74.40       77.77      7.12 o
   1   4  15       14.56        2.59      4.46 o
   2   4  15      244.60      273.76     21.20 o
   3   4  15        3.98       -7.73      6.23 o
   4   4  15      220.30      209.96     25.97 o
   5   4  15       26.48       29.24      8.69 o
   6   4  15      145.75      129.44     11.87 o
   7   4  15       36.30       17.26      9.03 o
  -6   5  15        4.26        8.52      7.46 o
  -5   5  15       24.53        7.60      9.83 o
  -4   5  15       19.59       19.72      6.88 o
  -3   5  15        1.31       -3.11      8.50 o
  -2   5  15        8.28        6.70      4.58 o
  -1   5  15        1.13       -7.56      5.16 o
   0   5  15      127.17      154.53     10.41 o
   1   5  15       22.96       23.03      5.56 o
   2   5  15      240.29      217.24     23.37 o
   3   5  15       35.99       34.58      6.84 o
   4   5  15      328.68      318.92     19.72 o
   5   5  15       26.42       34.29      8.09 o
   6   5  15       19.76       23.07      8.36 o
  -4   6  15        1.22       11.87     10.09 o
  -3   6  15       18.87       16.67     10.88 o
  -2   6  15      333.50      322.42     19.98 o
  -1   6  15       50.84       41.17     11.32 o
   0   6  15      250.94      257.05     17.40 o
   1   6  15       10.18        2.76     10.06 o
   2   6  15       91.15      100.34     11.93 o
   3   6  15       78.16       66.40     18.13 o
   4   6  15        3.83       -8.64     17.37 o
  -1   7  15       35.91       46.43     11.89 o
   0   7  15       52.18       55.72     11.92 o
  -8   0  16      104.01      120.57     21.23 o
  -6   0  16        2.72       -1.51      9.08 o
  -4   0  16       51.71       52.95     10.14 o
  -2   0  16       52.42       57.94      8.22 o
   0   0  16      668.53      677.36     32.73 o
   2   0  16      112.84      111.39      8.07 o
   4   0  16      234.47      231.80     17.80 o
   6   0  16        8.30       25.31     11.09 o
  -8   1  16        0.54       -7.44      9.35 o
  -7   1  16       20.32        8.65     21.10 o
  -6   1  16       22.82       24.83     13.51 o
  -5   1  16      270.88      253.92     14.13 o
  -4   1  16       76.81       59.98     16.72 o
  -3   1  16       87.01       76.54      6.59 o
  -2   1  16       22.94       18.37      4.99 o
  -1   1  16       59.34       48.76      6.26 o
   0   1  16       34.14       41.86      5.89 o
   1   1  16      199.09      193.15     17.65 o
   2   1  16        0.05       -3.36      5.06 o
   3   1  16       14.86       11.00      5.32 o
   4   1  16       28.18       28.82      6.58 o
   5   1  16       12.06       12.87      7.49 o
   6   1  16       88.27      104.56     11.17 o
   7   1  16       81.86       68.40     12.16 o
  -7   2  16       26.97       23.19      7.86 o
  -6   2  16        4.21        0.46      8.02 o
  -5   2  16       43.55       13.38      7.60 o
  -4   2  16       48.27       31.27      8.31 o
  -3   2  16       28.53        9.61      7.41 o
  -2   2  16      102.45      107.88      9.55 o
  -1   2  16       66.65       76.71      7.36 o
   0   2  16        9.53       13.33      4.83 o
   1   2  16        2.57       -5.71      5.49 o
   2   2  16      220.02      212.62     18.58 o
   3   2  16       88.17       77.97      8.09 o
   4   2  16       18.36       27.45      7.20 o
   5   2  16        1.30       -6.22      7.60 o
   6   2  16       81.19       87.34      9.67 o
   7   2  16        1.90       -9.08     10.54 o
  -7   3  16        3.17        0.20      7.31 o
  -6   3  16       26.04       22.39      7.97 o
  -5   3  16       70.34       68.43      8.09 o
  -4   3  16       14.57       12.72      7.32 o
  -3   3  16      474.11      540.70     20.30 o
  -2   3  16      132.34      128.12      9.33 o
  -1   3  16      125.40      126.61     10.13 o
   0   3  16        9.37        6.83      6.06 o
   1   3  16       74.21       60.05      7.24 o
   2   3  16       34.81       27.78      8.82 o
   3   3  16        7.73        4.79      5.70 o
   4   3  16        1.47        9.04      6.05 o
   5   3  16       78.84       83.76     10.24 o
   6   3  16        0.19       -2.18     12.83 o
  -6   4  16        2.38       -2.66      8.36 o
  -5   4  16        8.98       17.13      7.91 o
  -4   4  16       18.39       23.68      7.65 o
  -3   4  16       11.83       12.00      6.13 o
  -2   4  16        4.81       -9.12      6.08 o
  -1   4  16        2.05        0.33      9.56 o
   0   4  16       39.60       22.99     12.18 o
   1   4  16      251.05      263.36     26.37 o
   2   4  16       36.25       36.25      9.81 o
   3   4  16       41.08       53.17     26.62 o
   4   4  16       20.60       11.37      7.38 o
   5   4  16       89.97       93.59     10.26 o
  -5   5  16      201.98      204.43     23.20 o
  -4   5  16        0.57        1.16      4.77 o
  -3   5  16      711.26      801.29     28.23 o
  -2   5  16        2.85       -4.29      8.77 o
  -1   5  16       88.00       82.98     14.95 o
   0   5  16      183.18      180.41     11.73 o
   1   5  16       31.29       24.69      9.30 o
   2   5  16       61.22       64.56      8.14 o
   3   5  16       28.41       39.49      7.18 o
   4   5  16       58.73       43.63      7.97 o
  -2   6  16       20.05       24.56     13.06 o
  -1   6  16       25.01       27.09     12.52 o
   0   6  16      163.78      167.06     15.18 o
   1   6  16        0.02       -7.08     14.14 o
   2   6  16       27.15       35.85     10.68 o
  -7   0  17        7.37        9.58     16.69 o
  -5   0  17      163.86      135.84     15.68 o
  -3   0  17      277.92      291.25     16.84 o
  -1   0  17       93.55       84.76      8.67 o
   1   0  17      179.16      158.13     14.67 o
   3   0  17      500.35      523.61     30.81 o
   5   0  17      212.61      229.74     21.78 o
  -6   1  17        3.06       -7.14      8.35 o
  -5   1  17      204.44      208.90     13.07 o
  -4   1  17        0.08        2.99     12.08 o
  -3   1  17       21.99       15.35      6.83 o
  -2   1  17       12.98       13.94      5.29 o
  -1   1  17       13.37        4.90      4.68 o
   0   1  17       44.39       34.70      5.39 o
   1   1  17        1.25       -5.33      6.09 o
   2   1  17        9.30        4.51      6.81 o
   3   1  17       17.80       10.14      7.28 o
   4   1  17       15.83        4.80     10.29 o
   5   1  17      229.28      202.91     24.41 o
   6   1  17        6.64        1.87     18.35 o
  -6   2  17       11.79        6.69     12.56 o
  -5   2  17        9.43       11.80      6.97 o
  -4   2  17        1.86        7.56      6.52 o
  -3   2  17        0.28        0.92      6.39 o
  -2   2  17       95.02      103.99      8.72 o
  -1   2  17       21.75       13.50      7.31 o
   0   2  17      107.16      115.34      8.84 o
   1   2  17       63.22       71.94      7.80 o
   2   2  17        0.62       14.45     10.87 o
   3   2  17      107.68      103.41      9.63 o
   4   2  17        5.95        0.63      6.34 o
   5   2  17       31.01       39.79     11.21 o
   6   2  17       89.05       78.89     12.05 o
  -5   3  17      115.64      112.62     10.93 o
  -4   3  17        0.22       -1.84     19.19 o
  -3   3  17       80.74       85.09      9.36 o
  -2   3  17       16.10       32.02      7.07 o
  -1   3  17        1.00       -6.16      7.11 o
   0   3  17        1.28        9.84     12.05 o
   1   3  17      120.92      117.65      9.58 o
   2   3  17        3.28        0.53     10.08 o
   3   3  17       13.48        7.82     10.59 o
   4   3  17       38.23       49.46     11.62 o
   5   3  17       17.86       55.49     13.24 o
  -4   4  17        5.91       16.91      7.66 o
  -3   4  17        0.05       -3.32      7.79 o
  -2   4  17        0.91        5.68      6.15 o
  -1   4  17        1.06       11.17      8.60 o
   0   4  17        0.54      -11.46      7.64 o
   1   4  17       19.79       34.88     12.05 o
   2   4  17       12.85       23.00      7.49 o
   3   4  17        5.29       -9.79      7.00 o
   4   4  17        0.21        1.97      4.41 o
  -3   5  17        4.81       -5.21     10.46 o
  -2   5  17        9.18       17.75     10.22 o
  -1   5  17        7.69        9.13      9.53 o
   0   5  17        4.46        9.77      7.01 o
   1   5  17      104.19       98.74      9.93 o
   2   5  17        7.23        5.52      6.18 o
  -4   0  18       11.79       24.61     22.74 o
  -2   0  18      252.13      267.25     20.57 o
   0   0  18       17.26        1.01      9.63 o
   2   0  18       53.28       38.42     10.59 o
   4   0  18      277.91      266.50     20.52 o
  -5   1  18       24.19       31.80      8.00 o
  -4   1  18       25.89       32.98      9.83 o
  -3   1  18       98.42       89.77      9.39 o
  -2   1  18       61.12       53.07     10.61 o
  -1   1  18       27.66       25.30      6.44 o
   0   1  18      113.80       85.64     11.34 o
   1   1  18        2.13      -13.42     14.12 o
   2   1  18      146.22      132.14     16.11 o
   3   1  18        3.23        8.43      9.72 o
   4   1  18      250.67      271.76     28.77 o
   5   1  18       46.17       24.91     29.27 o
  -5   2  18        8.36        4.97      9.33 o
  -4   2  18       12.81       13.70      7.32 o
  -3   2  18       75.76       74.46      8.95 o
  -2   2  18       82.24       97.39      9.09 o
  -1   2  18      221.27      209.13     14.73 o
   0   2  18        7.91        8.06     10.14 o
   1   2  18       90.84      113.18      9.41 o
   2   2  18        0.00        7.89      8.62 o
   3   2  18       39.78       22.09      9.17 o
   4   2  18       91.29      126.43     13.03 o
  -4   3  18       64.87       61.82      9.14 o
  -3   3  18       14.26        6.85      8.87 o
  -2   3  18       17.34       11.38     20.67 o
  -1   3  18        0.43       10.41      9.04 o
   0   3  18       18.54       32.07     17.70 o
   1   3  18      144.87      157.62     12.94 o
   2   3  18        3.68       -2.46      6.40 o
   3   3  18      114.57      113.15     22.11 o
  -2   4  18        0.18       11.60      7.94 o
  -1   4  18       77.39       77.91      8.62 o
   0   4  18       46.15       46.06      8.06 o
   1   4  18      144.08      103.77     11.95 o
  -3   0  19        5.31       27.13     16.59 o
  -1   0  19        1.14       42.41     23.09 o
   1   0  19       69.44       50.37     22.64 o
   3   0  19       17.53      -25.04     16.69 o
  -3   1  19       89.77      102.42     15.67 o
  -2   1  19       40.67       28.68     13.29 o
  -1   1  19      149.59      151.58     15.73 o
   0   1  19        4.57        7.42      9.47 o
   1   1  19       19.97       22.64     12.61 o
   2   1  19        4.44        8.64     12.81 o
  -2   2  19       14.03        6.21      7.79 o
  -1   2  19        4.94       27.32      9.35 o
   0   2  19        0.82       15.17     12.23 o
   1   2  19        0.05       -3.07      8.78 o
   2   2  19       46.74       39.73     15.03 o
 
